# Supplementary material for: Analysis of SARS-CoV-2 antibodies in COVID-19 convalescent blood using a coronavirus antigen microarray
Source: Nat Commun. 2021 Jan 4;12:6. doi: 10.1038/s41467-020-20095-2 (PMC7782488; doi:10.1038/s41467-020-20095-2)
Supplement: Supplementary file 3 — Supplementary Data 1 [file 41467_2020_20095_MOESM3_ESM.xlsx]

## Sheet: Data
N	Antigen Combination	IgG Sens	IgG Spec	IgG AUC	IgM Sens	IgM Spec	IgM AUC
1	NP	0.6736	0.9843	0.9842	0.0595	0.9844	0.9839
1	Pl.pro	0.0106	0.9708	0.9701	0.0413	0.9817	0.9809
1	S1	0.0985	0.9847	0.9841	0.2198	0.9858	0.9854
1	S1.HisTag	0.7089	0.983	0.9829	0.6238	0.9867	0.9866
1	S1.mFcTag	0.5629	0.9849	0.9848	0.1389	0.9855	0.9852
1	S1.RBD	0.6714	0.9845	0.9844	0.5929	0.9839	0.9836
1	S1+S2	0.2585	0.9843	0.9841	0.5704	0.9839	0.9836
1	S2	0.2193	0.9845	0.9842	0.474	0.9851	0.9848
1	Spike.RBD.Bac	0.41	0.9843	0.984	0.2222	0.9829	0.9827
1	Spike.RBD.His.HEK	0.6696	0.984	0.9839	0.6915	0.9843	0.9842
1	Spike.RBD.rFc	0.6716	0.9836	0.9835	0.5894	0.9873	0.987
2	NP; Pl.pro	0.779	0.9791	0.979	0.0778	0.9794	0.9789
2	NP; S1	0.6665	0.985	0.9849	0.2073	0.9815	0.9812
2	NP; S1.HisTag	0.708	0.9826	0.9825	0.6461	0.9819	0.9818
2	NP; S1.mFcTag	0.6277	0.9843	0.9842	0.2241	0.9802	0.98
2	NP; S1.RBD	0.6904	0.9838	0.9837	0.6573	0.9779	0.9776
2	NP; S1+S2	0.7518	0.9767	0.9766	0.586	0.9754	0.9752
2	NP; S2	0.6937	0.9779	0.9778	0.3389	0.9849	0.9847
2	NP; Spike.RBD.Bac	0.6756	0.9822	0.982	0.2921	0.9778	0.9777
2	NP; Spike.RBD.His.HEK	0.7437	0.9813	0.9813	0.6949	0.9802	0.9801
2	NP; Spike.RBD.rFc	0.7739	0.9746	0.9746	0.6504	0.9774	0.9772
2	Pl.pro; S1	0.105	0.9845	0.9839	0.1925	0.9836	0.9832
2	Pl.pro; S1.HisTag	0.742	0.9839	0.9838	0.6043	0.9825	0.9824
2	Pl.pro; S1.mFcTag	0.7349	0.982	0.9818	0.1486	0.9819	0.9818
2	Pl.pro; S1.RBD	0.6951	0.9826	0.9825	0.5739	0.9819	0.9817
2	Pl.pro; S1+S2	0.2576	0.9824	0.9823	0.5482	0.9734	0.9732
2	Pl.pro; S2	0.2136	0.9864	0.9862	0.4558	0.9753	0.975
2	Pl.pro; Spike.RBD.Bac	0.4241	0.9811	0.9809	0.2291	0.9794	0.9793
2	Pl.pro; Spike.RBD.His.HEK	0.6997	0.9839	0.9838	0.6969	0.9806	0.9805
2	Pl.pro; Spike.RBD.rFc	0.6651	0.9836	0.9836	0.6064	0.9731	0.9729
2	S1; S1.HisTag	0.7132	0.9888	0.9887	0.6462	0.9865	0.9864
2	S1; S1.mFcTag	0.5584	0.9828	0.9826	0.3548	0.9844	0.9841
2	S1; S1.RBD	0.6325	0.9823	0.9822	0.6332	0.9848	0.9846
2	S1; S1+S2	0.5351	0.9853	0.9852	0.556	0.9833	0.9831
2	S1; S2	0.2225	0.9856	0.9853	0.5984	0.9832	0.983
2	S1; Spike.RBD.Bac	0.4048	0.9888	0.9886	0.2392	0.9825	0.9823
2	S1; Spike.RBD.His.HEK	0.6779	0.9828	0.9827	0.6884	0.9851	0.985
2	S1; Spike.RBD.rFc	0.6698	0.9818	0.9817	0.6807	0.9831	0.9829
2	S1.HisTag; S1.mFcTag	0.7094	0.9765	0.9764	0.6281	0.9832	0.9831
2	S1.HisTag; S1.RBD	0.699	0.9802	0.9801	0.698	0.9848	0.9846
2	S1.HisTag; S1+S2	0.7439	0.9767	0.9767	0.7397	0.9846	0.9845
2	S1.HisTag; S2	0.7245	0.9764	0.9764	0.6586	0.9854	0.9854
2	S1.HisTag; Spike.RBD.Bac	0.6983	0.9833	0.9832	0.6793	0.9786	0.9785
2	S1.HisTag; Spike.RBD.His.HEK	0.7167	0.9788	0.9787	0.7192	0.9783	0.9783
2	S1.HisTag; Spike.RBD.rFc	0.7435	0.9721	0.9721	0.7288	0.9835	0.9834
2	S1.mFcTag; S1.RBD	0.6639	0.9748	0.9747	0.5911	0.9793	0.979
2	S1.mFcTag; S1+S2	0.6428	0.973	0.9729	0.6979	0.9813	0.9812
2	S1.mFcTag; S2	0.6224	0.9792	0.9791	0.5091	0.9843	0.9841
2	S1.mFcTag; Spike.RBD.Bac	0.5652	0.9855	0.9853	0.4558	0.9768	0.9766
2	S1.mFcTag; Spike.RBD.His.HEK	0.7036	0.9668	0.9667	0.6897	0.9836	0.9835
2	S1.mFcTag; Spike.RBD.rFc	0.7044	0.9724	0.9724	0.6363	0.976	0.9758
2	S1.RBD; S1+S2	0.6982	0.9756	0.9756	0.7318	0.9844	0.9843
2	S1.RBD; S2	0.6594	0.9775	0.9775	0.7355	0.9846	0.9845
2	S1.RBD; Spike.RBD.Bac	0.6831	0.9794	0.9794	0.6095	0.9852	0.985
2	S1.RBD; Spike.RBD.His.HEK	0.6878	0.9805	0.9804	0.706	0.9835	0.9833
2	S1.RBD; Spike.RBD.rFc	0.672	0.9831	0.983	0.6561	0.9836	0.9834
2	S1+S2; S2	0.2404	0.9844	0.9842	0.6055	0.986	0.9858
2	S1+S2; Spike.RBD.Bac	0.2954	0.9827	0.9826	0.5991	0.9833	0.9832
2	S1+S2; Spike.RBD.His.HEK	0.7127	0.9795	0.9795	0.7323	0.985	0.9849
2	S1+S2; Spike.RBD.rFc	0.6891	0.9812	0.9811	0.7585	0.9844	0.9843
2	S2; Spike.RBD.Bac	0.2894	0.9835	0.9834	0.4607	0.9845	0.9844
2	S2; Spike.RBD.His.HEK	0.7209	0.976	0.976	0.788	0.9835	0.9834
2	S2; Spike.RBD.rFc	0.6922	0.9796	0.9796	0.7225	0.9825	0.9824
2	Spike.RBD.Bac; Spike.RBD.His.HEK	0.7054	0.9747	0.9746	0.7033	0.9834	0.9833
2	Spike.RBD.Bac; Spike.RBD.rFc	0.6757	0.9863	0.9862	0.6876	0.9769	0.9768
2	Spike.RBD.His.HEK; Spike.RBD.rFc	0.6832	0.9846	0.9845	0.7038	0.9845	0.9844
3	NP; Pl.pro; S1	0.7765	0.9826	0.9824	0.2002	0.9738	0.9736
3	NP; Pl.pro; S1.HisTag	0.8314	0.9781	0.978	0.6132	0.9792	0.9792
3	NP; Pl.pro; S1.mFcTag	0.8001	0.9849	0.9848	0.2427	0.9754	0.9752
3	NP; Pl.pro; S1.RBD	0.819	0.9724	0.9723	0.6502	0.9709	0.9707
3	NP; Pl.pro; S1+S2	0.7789	0.9798	0.9797	0.5826	0.9639	0.9638
3	NP; Pl.pro; S2	0.7757	0.9752	0.9751	0.373	0.9795	0.9794
3	NP; Pl.pro; Spike.RBD.Bac	0.7789	0.9758	0.9756	0.2744	0.9753	0.9752
3	NP; Pl.pro; Spike.RBD.His.HEK	0.816	0.9797	0.9797	0.7009	0.9781	0.978
3	NP; Pl.pro; Spike.RBD.rFc	0.7928	0.9773	0.9773	0.6807	0.9663	0.9662
3	NP; S1; S1.HisTag	0.6886	0.9851	0.985	0.67	0.98	0.9799
3	NP; S1; S1.mFcTag	0.6056	0.9858	0.9857	0.5	0.9678	0.9675
3	NP; S1; S1.RBD	0.6771	0.9832	0.9832	0.672	0.9749	0.9747
3	NP; S1; S1+S2	0.7936	0.9795	0.9794	0.5839	0.9752	0.9751
3	NP; S1; S2	0.59	0.9784	0.9784	0.5087	0.9781	0.978
3	NP; S1; Spike.RBD.Bac	0.6334	0.9827	0.9827	0.3031	0.9806	0.9805
3	NP; S1; Spike.RBD.His.HEK	0.722	0.9827	0.9827	0.7046	0.9796	0.9795
3	NP; S1; Spike.RBD.rFc	0.7754	0.9717	0.9716	0.7334	0.9658	0.9658
3	NP; S1.HisTag; S1.mFcTag	0.7594	0.9753	0.9752	0.6556	0.9802	0.9801
3	NP; S1.HisTag; S1.RBD	0.7084	0.9811	0.981	0.7243	0.9772	0.9771
3	NP; S1.HisTag; S1+S2	0.7563	0.9807	0.9806	0.7504	0.9831	0.9829
3	NP; S1.HisTag; S2	0.7303	0.9798	0.9798	0.6826	0.9793	0.9793
3	NP; S1.HisTag; Spike.RBD.Bac	0.7254	0.9846	0.9846	0.7008	0.9713	0.9712
3	NP; S1.HisTag; Spike.RBD.His.HEK	0.731	0.9823	0.9822	0.7277	0.9757	0.9757
3	NP; S1.HisTag; Spike.RBD.rFc	0.7618	0.9753	0.9753	0.7327	0.9817	0.9816
3	NP; S1.mFcTag; S1.RBD	0.7138	0.9767	0.9766	0.6528	0.9698	0.9697
3	NP; S1.mFcTag; S1+S2	0.7004	0.9777	0.9776	0.7193	0.9701	0.97
3	NP; S1.mFcTag; S2	0.6442	0.9831	0.9831	0.5819	0.9697	0.9696
3	NP; S1.mFcTag; Spike.RBD.Bac	0.6218	0.984	0.9839	0.5521	0.971	0.9709
3	NP; S1.mFcTag; Spike.RBD.His.HEK	0.7615	0.9737	0.9737	0.6988	0.98	0.9799
3	NP; S1.mFcTag; Spike.RBD.rFc	0.7805	0.9724	0.9724	0.6812	0.97	0.9699
3	NP; S1.RBD; S1+S2	0.7222	0.9795	0.9794	0.7455	0.977	0.9769
3	NP; S1.RBD; S2	0.7112	0.9791	0.9791	0.7457	0.9737	0.9736
3	NP; S1.RBD; Spike.RBD.Bac	0.6865	0.9848	0.9848	0.6747	0.9742	0.9741
3	NP; S1.RBD; Spike.RBD.His.HEK	0.7447	0.9767	0.9767	0.7074	0.9818	0.9817
3	NP; S1.RBD; Spike.RBD.rFc	0.7691	0.973	0.9729	0.7151	0.9724	0.9723
3	NP; S1+S2; S2	0.739	0.9747	0.9746	0.6454	0.9713	0.9712
3	NP; S1+S2; Spike.RBD.Bac	0.7521	0.9762	0.9761	0.6125	0.9777	0.9776
3	NP; S1+S2; Spike.RBD.His.HEK	0.7924	0.9737	0.9737	0.7276	0.9812	0.9811
3	NP; S1+S2; Spike.RBD.rFc	0.8149	0.969	0.969	0.7725	0.977	0.9768
3	NP; S2; Spike.RBD.Bac	0.6928	0.9797	0.9796	0.5751	0.975	0.975
3	NP; S2; Spike.RBD.His.HEK	0.7608	0.9775	0.9774	0.782	0.9737	0.9737
3	NP; S2; Spike.RBD.rFc	0.8053	0.9661	0.9661	0.7427	0.9723	0.9723
3	NP; Spike.RBD.Bac; Spike.RBD.His.HEK	0.7807	0.9707	0.9707	0.7111	0.9771	0.977
3	NP; Spike.RBD.Bac; Spike.RBD.rFc	0.8027	0.9715	0.9715	0.7128	0.9748	0.9746
3	NP; Spike.RBD.His.HEK; Spike.RBD.rFc	0.7646	0.9733	0.9733	0.7018	0.983	0.9829
3	Pl.pro; S1; S1.HisTag	0.7418	0.9808	0.9807	0.6336	0.9825	0.9824
3	Pl.pro; S1; S1.mFcTag	0.7346	0.9815	0.9814	0.3405	0.9731	0.9729
3	Pl.pro; S1; S1.RBD	0.7106	0.9824	0.9823	0.5854	0.9813	0.9811
3	Pl.pro; S1; S1+S2	0.5316	0.9828	0.9827	0.5434	0.9717	0.9715
3	Pl.pro; S1; S2	0.2378	0.9845	0.9843	0.602	0.976	0.9758
3	Pl.pro; S1; Spike.RBD.Bac	0.4318	0.9857	0.9855	0.2587	0.9752	0.9751
3	Pl.pro; S1; Spike.RBD.His.HEK	0.7099	0.9819	0.9819	0.7021	0.9812	0.9811
3	Pl.pro; S1; Spike.RBD.rFc	0.673	0.9829	0.9828	0.659	0.9755	0.9753
3	Pl.pro; S1.HisTag; S1.mFcTag	0.7435	0.9803	0.9802	0.6038	0.9788	0.9787
3	Pl.pro; S1.HisTag; S1.RBD	0.7785	0.9772	0.9771	0.6874	0.9797	0.9796
3	Pl.pro; S1.HisTag; S1+S2	0.7731	0.9787	0.9786	0.7331	0.9795	0.9795
3	Pl.pro; S1.HisTag; S2	0.8142	0.9683	0.9683	0.6424	0.9815	0.9814
3	Pl.pro; S1.HisTag; Spike.RBD.Bac	0.7338	0.9838	0.9837	0.6804	0.9699	0.9699
3	Pl.pro; S1.HisTag; Spike.RBD.His.HEK	0.7899	0.9714	0.9714	0.72	0.9757	0.9757
3	Pl.pro; S1.HisTag; Spike.RBD.rFc	0.7803	0.971	0.971	0.7132	0.9775	0.9774
3	Pl.pro; S1.mFcTag; S1.RBD	0.7543	0.9748	0.9747	0.5808	0.9721	0.9719
3	Pl.pro; S1.mFcTag; S1+S2	0.7432	0.9726	0.9724	0.6843	0.9709	0.9707
3	Pl.pro; S1.mFcTag; S2	0.7467	0.9726	0.9725	0.5451	0.9734	0.9733
3	Pl.pro; S1.mFcTag; Spike.RBD.Bac	0.7361	0.9822	0.982	0.4681	0.9633	0.9631
3	Pl.pro; S1.mFcTag; Spike.RBD.His.HEK	0.7613	0.9791	0.9791	0.6935	0.9852	0.9851
3	Pl.pro; S1.mFcTag; Spike.RBD.rFc	0.737	0.9734	0.9732	0.6531	0.9682	0.9681
3	Pl.pro; S1.RBD; S1+S2	0.7101	0.9751	0.9749	0.7127	0.9819	0.9818
3	Pl.pro; S1.RBD; S2	0.6955	0.9733	0.9733	0.7489	0.9758	0.9757
3	Pl.pro; S1.RBD; Spike.RBD.Bac	0.7515	0.9762	0.9761	0.6136	0.973	0.9729
3	Pl.pro; S1.RBD; Spike.RBD.His.HEK	0.7042	0.9826	0.9825	0.709	0.9841	0.9841
3	Pl.pro; S1.RBD; Spike.RBD.rFc	0.6742	0.9826	0.9825	0.6638	0.9735	0.9733
3	Pl.pro; S1+S2; S2	0.2565	0.9812	0.981	0.6103	0.976	0.9759
3	Pl.pro; S1+S2; Spike.RBD.Bac	0.2935	0.9834	0.9832	0.609	0.9715	0.9714
3	Pl.pro; S1+S2; Spike.RBD.His.HEK	0.7203	0.9796	0.9795	0.7347	0.9818	0.9817
3	Pl.pro; S1+S2; Spike.RBD.rFc	0.6987	0.9794	0.9794	0.7422	0.9786	0.9785
3	Pl.pro; S2; Spike.RBD.Bac	0.3097	0.9833	0.9832	0.4738	0.9783	0.9782
3	Pl.pro; S2; Spike.RBD.His.HEK	0.7231	0.9761	0.9761	0.7776	0.9756	0.9756
3	Pl.pro; S2; Spike.RBD.rFc	0.6991	0.9778	0.9777	0.7436	0.9722	0.9721
3	Pl.pro; Spike.RBD.Bac; Spike.RBD.His.HEK	0.7479	0.9756	0.9755	0.7208	0.9787	0.9786
3	Pl.pro; Spike.RBD.Bac; Spike.RBD.rFc	0.6841	0.9837	0.9836	0.6877	0.9692	0.9691
3	Pl.pro; Spike.RBD.His.HEK; Spike.RBD.rFc	0.6896	0.9854	0.9853	0.7095	0.9811	0.981
3	S1; S1.HisTag; S1.mFcTag	0.7124	0.975	0.9749	0.6551	0.9804	0.9803
3	S1; S1.HisTag; S1.RBD	0.6998	0.9821	0.982	0.7176	0.9823	0.9823
3	S1; S1.HisTag; S1+S2	0.8721	0.9816	0.9816	0.741	0.9819	0.9818
3	S1; S1.HisTag; S2	0.6988	0.9808	0.9808	0.6846	0.9843	0.9843
3	S1; S1.HisTag; Spike.RBD.Bac	0.7051	0.9808	0.9807	0.6786	0.9769	0.9768
3	S1; S1.HisTag; Spike.RBD.His.HEK	0.7179	0.9796	0.9795	0.7189	0.9783	0.9783
3	S1; S1.HisTag; Spike.RBD.rFc	0.7444	0.9745	0.9744	0.7294	0.983	0.9829
3	S1; S1.mFcTag; S1.RBD	0.63	0.9773	0.9772	0.6401	0.9749	0.9747
3	S1; S1.mFcTag; S1+S2	0.7742	0.9846	0.9845	0.6893	0.9753	0.9752
3	S1; S1.mFcTag; S2	0.5704	0.9812	0.9812	0.644	0.9793	0.9792
3	S1; S1.mFcTag; Spike.RBD.Bac	0.5501	0.983	0.9829	0.5306	0.973	0.9729
3	S1; S1.mFcTag; Spike.RBD.His.HEK	0.6942	0.974	0.9739	0.6965	0.9839	0.9838
3	S1; S1.mFcTag; Spike.RBD.rFc	0.7156	0.97	0.97	0.6997	0.976	0.9759
3	S1; S1.RBD; S1+S2	0.8149	0.9799	0.9799	0.729	0.9836	0.9834
3	S1; S1.RBD; S2	0.6631	0.9829	0.9829	0.7759	0.9853	0.9851
3	S1; S1.RBD; Spike.RBD.Bac	0.6603	0.9807	0.9806	0.6499	0.9791	0.979
3	S1; S1.RBD; Spike.RBD.His.HEK	0.6789	0.9789	0.9789	0.7063	0.985	0.9849
3	S1; S1.RBD; Spike.RBD.rFc	0.6866	0.9775	0.9775	0.7098	0.9787	0.9785
3	S1; S1+S2; S2	0.5332	0.9842	0.9841	0.6144	0.984	0.9839
3	S1; S1+S2; Spike.RBD.Bac	0.7073	0.9735	0.9735	0.5611	0.9857	0.9855
3	S1; S1+S2; Spike.RBD.His.HEK	0.8863	0.9816	0.9816	0.736	0.9852	0.9852
3	S1; S1+S2; Spike.RBD.rFc	0.8785	0.9835	0.9835	0.7559	0.9832	0.983
3	S1; S2; Spike.RBD.Bac	0.4551	0.9765	0.9765	0.4985	0.9835	0.9834
3	S1; S2; Spike.RBD.His.HEK	0.7021	0.9833	0.9833	0.7863	0.98	0.98
3	S1; S2; Spike.RBD.rFc	0.7708	0.9747	0.9747	0.7626	0.9799	0.9798
3	S1; Spike.RBD.Bac; Spike.RBD.His.HEK	0.6989	0.9746	0.9746	0.6931	0.9825	0.9824
3	S1; Spike.RBD.Bac; Spike.RBD.rFc	0.6863	0.9831	0.9829	0.7184	0.9744	0.9743
3	S1; Spike.RBD.His.HEK; Spike.RBD.rFc	0.6996	0.9816	0.9815	0.7083	0.9848	0.9846
3	S1.HisTag; S1.mFcTag; S1.RBD	0.7477	0.9718	0.9718	0.6818	0.9848	0.9847
3	S1.HisTag; S1.mFcTag; S1+S2	0.7449	0.9738	0.9738	0.7407	0.9821	0.982
3	S1.HisTag; S1.mFcTag; S2	0.7588	0.969	0.969	0.6736	0.9837	0.9837
3	S1.HisTag; S1.mFcTag; Spike.RBD.Bac	0.7138	0.9772	0.9771	0.6821	0.9745	0.9744
3	S1.HisTag; S1.mFcTag; Spike.RBD.His.HEK	0.7501	0.9592	0.9592	0.7141	0.9786	0.9785
3	S1.HisTag; S1.mFcTag; Spike.RBD.rFc	0.7398	0.9684	0.9683	0.7067	0.9834	0.9833
3	S1.HisTag; S1.RBD; S1+S2	0.7543	0.9675	0.9674	0.7729	0.982	0.9819
3	S1.HisTag; S1.RBD; S2	0.7285	0.9765	0.9764	0.7375	0.9851	0.985
3	S1.HisTag; S1.RBD; Spike.RBD.Bac	0.7244	0.9806	0.9806	0.7161	0.9794	0.9793
3	S1.HisTag; S1.RBD; Spike.RBD.His.HEK	0.726	0.9722	0.9722	0.7297	0.977	0.9769
3	S1.HisTag; S1.RBD; Spike.RBD.rFc	0.7486	0.9663	0.9662	0.7292	0.9848	0.9846
3	S1.HisTag; S1+S2; S2	0.6829	0.9787	0.9786	0.7408	0.9846	0.9846
3	S1.HisTag; S1+S2; Spike.RBD.Bac	0.8394	0.9784	0.9784	0.7537	0.9765	0.9764
3	S1.HisTag; S1+S2; Spike.RBD.His.HEK	0.7678	0.9698	0.9697	0.7456	0.9767	0.9766
3	S1.HisTag; S1+S2; Spike.RBD.rFc	0.7915	0.9682	0.9681	0.7676	0.9789	0.9789
3	S1.HisTag; S2; Spike.RBD.Bac	0.823	0.9774	0.9774	0.719	0.9792	0.9792
3	S1.HisTag; S2; Spike.RBD.His.HEK	0.739	0.9748	0.9748	0.7548	0.981	0.9809
3	S1.HisTag; S2; Spike.RBD.rFc	0.7861	0.9626	0.9626	0.753	0.9844	0.9843
3	S1.HisTag; Spike.RBD.Bac; Spike.RBD.His.HEK	0.7621	0.9768	0.9767	0.7261	0.9738	0.9738
3	S1.HisTag; Spike.RBD.Bac; Spike.RBD.rFc	0.7922	0.9702	0.9702	0.7399	0.9761	0.976
3	S1.HisTag; Spike.RBD.His.HEK; Spike.RBD.rFc	0.7404	0.9696	0.9696	0.7313	0.9768	0.9768
3	S1.mFcTag; S1.RBD; S1+S2	0.7133	0.9659	0.9659	0.7304	0.9848	0.9847
3	S1.mFcTag; S1.RBD; S2	0.6614	0.9749	0.9748	0.7283	0.9868	0.9867
3	S1.mFcTag; S1.RBD; Spike.RBD.Bac	0.6736	0.9786	0.9785	0.6181	0.9826	0.9825
3	S1.mFcTag; S1.RBD; Spike.RBD.His.HEK	0.7044	0.9668	0.9668	0.7049	0.9815	0.9814
3	S1.mFcTag; S1.RBD; Spike.RBD.rFc	0.707	0.9713	0.9712	0.657	0.9807	0.9805
3	S1.mFcTag; S1+S2; S2	0.6222	0.9769	0.9768	0.7482	0.974	0.9739
3	S1.mFcTag; S1+S2; Spike.RBD.Bac	0.7249	0.9799	0.9799	0.7165	0.9727	0.9726
3	S1.mFcTag; S1+S2; Spike.RBD.His.HEK	0.7367	0.9582	0.9581	0.7323	0.9826	0.9824
3	S1.mFcTag; S1+S2; Spike.RBD.rFc	0.7453	0.9653	0.9653	0.7604	0.9762	0.9761
3	S1.mFcTag; S2; Spike.RBD.Bac	0.6384	0.9793	0.9792	0.6554	0.9739	0.9738
3	S1.mFcTag; S2; Spike.RBD.His.HEK	0.7372	0.9606	0.9606	0.7924	0.9836	0.9836
3	S1.mFcTag; S2; Spike.RBD.rFc	0.7421	0.9657	0.9657	0.7311	0.9811	0.981
3	S1.mFcTag; Spike.RBD.Bac; Spike.RBD.His.HEK	0.7242	0.9645	0.9644	0.6987	0.9826	0.9825
3	S1.mFcTag; Spike.RBD.Bac; Spike.RBD.rFc	0.7665	0.9682	0.9681	0.7024	0.9753	0.9752
3	S1.mFcTag; Spike.RBD.His.HEK; Spike.RBD.rFc	0.7058	0.9732	0.9731	0.7009	0.984	0.9839
3	S1.RBD; S1+S2; S2	0.6451	0.9734	0.9733	0.7838	0.9876	0.9876
3	S1.RBD; S1+S2; Spike.RBD.Bac	0.7731	0.9807	0.9806	0.7392	0.9788	0.9787
3	S1.RBD; S1+S2; Spike.RBD.His.HEK	0.7115	0.9789	0.9788	0.7412	0.9815	0.9814
3	S1.RBD; S1+S2; Spike.RBD.rFc	0.6892	0.9825	0.9824	0.7726	0.9842	0.9841
3	S1.RBD; S2; Spike.RBD.Bac	0.7503	0.9768	0.9768	0.7677	0.9769	0.9768
3	S1.RBD; S2; Spike.RBD.His.HEK	0.7157	0.9724	0.9723	0.8014	0.9829	0.9828
3	S1.RBD; S2; Spike.RBD.rFc	0.6958	0.9788	0.9787	0.7693	0.9794	0.9794
3	S1.RBD; Spike.RBD.Bac; Spike.RBD.His.HEK	0.7193	0.9719	0.9718	0.7028	0.9838	0.9837
3	S1.RBD; Spike.RBD.Bac; Spike.RBD.rFc	0.7198	0.9817	0.9816	0.7057	0.9809	0.9808
3	S1.RBD; Spike.RBD.His.HEK; Spike.RBD.rFc	0.6804	0.9823	0.9822	0.7075	0.9836	0.9834
3	S1+S2; S2; Spike.RBD.Bac	0.2744	0.9826	0.9825	0.6527	0.9827	0.9826
3	S1+S2; S2; Spike.RBD.His.HEK	0.7062	0.9714	0.9714	0.8084	0.9822	0.9821
3	S1+S2; S2; Spike.RBD.rFc	0.6942	0.9771	0.977	0.8019	0.9829	0.9828
3	S1+S2; Spike.RBD.Bac; Spike.RBD.His.HEK	0.7832	0.9847	0.9846	0.735	0.9817	0.9816
3	S1+S2; Spike.RBD.Bac; Spike.RBD.rFc	0.8456	0.9818	0.9818	0.7725	0.9767	0.9766
3	S1+S2; Spike.RBD.His.HEK; Spike.RBD.rFc	0.6952	0.9816	0.9815	0.7405	0.9821	0.982
3	S2; Spike.RBD.Bac; Spike.RBD.His.HEK	0.8253	0.9777	0.9777	0.7898	0.9778	0.9777
3	S2; Spike.RBD.Bac; Spike.RBD.rFc	0.8236	0.9706	0.9706	0.7753	0.9742	0.9742
3	S2; Spike.RBD.His.HEK; Spike.RBD.rFc	0.7046	0.9769	0.9769	0.808	0.9812	0.9811
3	Spike.RBD.Bac; Spike.RBD.His.HEK; Spike.RBD.rFc	0.7354	0.9777	0.9777	0.7117	0.9843	0.9842
4	NP; Pl.pro; S1; S1.HisTag	0.8235	0.9789	0.9788	0.665	0.9759	0.9758
4	NP; Pl.pro; S1; S1.mFcTag	0.8021	0.9853	0.9852	0.4667	0.9621	0.962
4	NP; Pl.pro; S1; S1.RBD	0.8142	0.97	0.97	0.6406	0.973	0.9729
4	NP; Pl.pro; S1; S1+S2	0.8546	0.972	0.972	0.5787	0.9627	0.9626
4	NP; Pl.pro; S1; S2	0.7918	0.9662	0.9661	0.5217	0.9678	0.9677
4	NP; Pl.pro; S1; Spike.RBD.Bac	0.7911	0.9769	0.9768	0.3097	0.9717	0.9716
4	NP; Pl.pro; S1; Spike.RBD.His.HEK	0.819	0.9804	0.9803	0.7054	0.9822	0.9821
4	NP; Pl.pro; S1; Spike.RBD.rFc	0.7936	0.9735	0.9735	0.6995	0.9683	0.9682
4	NP; Pl.pro; S1.HisTag; S1.mFcTag	0.8288	0.9756	0.9756	0.6368	0.9747	0.9747
4	NP; Pl.pro; S1.HisTag; S1.RBD	0.8515	0.9678	0.9677	0.7191	0.9739	0.9738
4	NP; Pl.pro; S1.HisTag; S1+S2	0.8479	0.972	0.9719	0.7452	0.9753	0.9752
4	NP; Pl.pro; S1.HisTag; S2	0.8656	0.9629	0.9629	0.667	0.9759	0.9759
4	NP; Pl.pro; S1.HisTag; Spike.RBD.Bac	0.8273	0.9811	0.981	0.7058	0.9635	0.9635
4	NP; Pl.pro; S1.HisTag; Spike.RBD.His.HEK	0.855	0.9655	0.9655	0.719	0.975	0.975
4	NP; Pl.pro; S1.HisTag; Spike.RBD.rFc	0.8513	0.9674	0.9673	0.723	0.9742	0.9742
4	NP; Pl.pro; S1.mFcTag; S1.RBD	0.8246	0.9657	0.9657	0.6508	0.9667	0.9665
4	NP; Pl.pro; S1.mFcTag; S1+S2	0.8226	0.9711	0.971	0.6967	0.9588	0.9587
4	NP; Pl.pro; S1.mFcTag; S2	0.8209	0.9742	0.9742	0.5889	0.9654	0.9653
4	NP; Pl.pro; S1.mFcTag; Spike.RBD.Bac	0.8033	0.9789	0.9788	0.5599	0.9601	0.96
4	NP; Pl.pro; S1.mFcTag; Spike.RBD.His.HEK	0.8297	0.9707	0.9706	0.6974	0.9802	0.9801
4	NP; Pl.pro; S1.mFcTag; Spike.RBD.rFc	0.8159	0.9699	0.9698	0.6953	0.9628	0.9627
4	NP; Pl.pro; S1.RBD; S1+S2	0.8268	0.965	0.965	0.7341	0.9734	0.9734
4	NP; Pl.pro; S1.RBD; S2	0.8312	0.9656	0.9655	0.7614	0.9666	0.9665
4	NP; Pl.pro; S1.RBD; Spike.RBD.Bac	0.8248	0.9699	0.9699	0.6908	0.9596	0.9596
4	NP; Pl.pro; S1.RBD; Spike.RBD.His.HEK	0.8176	0.9776	0.9776	0.7139	0.9814	0.9813
4	NP; Pl.pro; S1.RBD; Spike.RBD.rFc	0.7996	0.9744	0.9743	0.7062	0.9671	0.9669
4	NP; Pl.pro; S1+S2; S2	0.7703	0.9758	0.9757	0.6552	0.9618	0.9617
4	NP; Pl.pro; S1+S2; Spike.RBD.Bac	0.7803	0.9781	0.9779	0.6186	0.968	0.9679
4	NP; Pl.pro; S1+S2; Spike.RBD.His.HEK	0.8398	0.9777	0.9777	0.7432	0.9825	0.9824
4	NP; Pl.pro; S1+S2; Spike.RBD.rFc	0.8166	0.9744	0.9743	0.7528	0.9763	0.9762
4	NP; Pl.pro; S2; Spike.RBD.Bac	0.7722	0.9737	0.9736	0.5611	0.9701	0.97
4	NP; Pl.pro; S2; Spike.RBD.His.HEK	0.8418	0.9733	0.9733	0.7795	0.9687	0.9687
4	NP; Pl.pro; S2; Spike.RBD.rFc	0.8239	0.9673	0.9673	0.7688	0.9614	0.9614
4	NP; Pl.pro; Spike.RBD.Bac; Spike.RBD.His.HEK	0.8476	0.9752	0.9751	0.7184	0.9748	0.9747
4	NP; Pl.pro; Spike.RBD.Bac; Spike.RBD.rFc	0.8154	0.9723	0.9723	0.7275	0.9655	0.9654
4	NP; Pl.pro; Spike.RBD.His.HEK; Spike.RBD.rFc	0.8063	0.9823	0.9822	0.7123	0.98	0.98
4	NP; S1; S1.HisTag; S1.mFcTag	0.7607	0.976	0.976	0.6824	0.9762	0.9762
4	NP; S1; S1.HisTag; S1.RBD	0.697	0.982	0.982	0.7516	0.974	0.974
4	NP; S1; S1.HisTag; S1+S2	0.8714	0.982	0.9819	0.7507	0.9815	0.9814
4	NP; S1; S1.HisTag; S2	0.7037	0.9817	0.9817	0.6963	0.9797	0.9797
4	NP; S1; S1.HisTag; Spike.RBD.Bac	0.741	0.9835	0.9834	0.7102	0.9702	0.9701
4	NP; S1; S1.HisTag; Spike.RBD.His.HEK	0.7279	0.9774	0.9774	0.7241	0.9749	0.9748
4	NP; S1; S1.HisTag; Spike.RBD.rFc	0.7493	0.9765	0.9764	0.7405	0.9756	0.9755
4	NP; S1; S1.mFcTag; S1.RBD	0.6919	0.9801	0.9801	0.6717	0.9697	0.9695
4	NP; S1; S1.mFcTag; S1+S2	0.7879	0.9845	0.9844	0.7104	0.9698	0.9697
4	NP; S1; S1.mFcTag; S2	0.5727	0.9841	0.9841	0.6538	0.9715	0.9714
4	NP; S1; S1.mFcTag; Spike.RBD.Bac	0.6004	0.9861	0.986	0.6087	0.9641	0.964
4	NP; S1; S1.mFcTag; Spike.RBD.His.HEK	0.7565	0.9742	0.9742	0.7069	0.9813	0.9813
4	NP; S1; S1.mFcTag; Spike.RBD.rFc	0.7769	0.9657	0.9656	0.7463	0.9603	0.9602
4	NP; S1; S1.RBD; S1+S2	0.8069	0.9841	0.984	0.7412	0.9755	0.9753
4	NP; S1; S1.RBD; S2	0.6763	0.9779	0.9778	0.7784	0.9759	0.9759
4	NP; S1; S1.RBD; Spike.RBD.Bac	0.6881	0.9833	0.9833	0.6988	0.9657	0.9656
4	NP; S1; S1.RBD; Spike.RBD.His.HEK	0.7313	0.9789	0.9789	0.7167	0.9803	0.9803
4	NP; S1; S1.RBD; Spike.RBD.rFc	0.7653	0.9739	0.9738	0.7411	0.9704	0.9703
4	NP; S1; S1+S2; S2	0.7977	0.9793	0.9793	0.6485	0.9725	0.9724
4	NP; S1; S1+S2; Spike.RBD.Bac	0.7897	0.9794	0.9794	0.6012	0.9779	0.9777
4	NP; S1; S1+S2; Spike.RBD.His.HEK	0.876	0.9844	0.9843	0.7465	0.9812	0.9811
4	NP; S1; S1+S2; Spike.RBD.rFc	0.8956	0.9713	0.9713	0.7676	0.9725	0.9723
4	NP; S1; S2; Spike.RBD.Bac	0.5491	0.9806	0.9805	0.5776	0.9755	0.9754
4	NP; S1; S2; Spike.RBD.His.HEK	0.7121	0.9813	0.9813	0.7794	0.9712	0.9712
4	NP; S1; S2; Spike.RBD.rFc	0.7918	0.978	0.978	0.7809	0.9706	0.9705
4	NP; S1; Spike.RBD.Bac; Spike.RBD.His.HEK	0.7832	0.9692	0.9692	0.706	0.9784	0.9783
4	NP; S1; Spike.RBD.Bac; Spike.RBD.rFc	0.8049	0.9689	0.9688	0.7363	0.9664	0.9662
4	NP; S1; Spike.RBD.His.HEK; Spike.RBD.rFc	0.7565	0.9748	0.9747	0.7125	0.9818	0.9818
4	NP; S1.HisTag; S1.mFcTag; S1.RBD	0.7991	0.9665	0.9665	0.69	0.9819	0.9818
4	NP; S1.HisTag; S1.mFcTag; S1+S2	0.8178	0.9657	0.9657	0.7553	0.9778	0.9777
4	NP; S1.HisTag; S1.mFcTag; S2	0.8128	0.9654	0.9654	0.6885	0.9766	0.9766
4	NP; S1.HisTag; S1.mFcTag; Spike.RBD.Bac	0.761	0.9754	0.9754	0.7102	0.9634	0.9633
4	NP; S1.HisTag; S1.mFcTag; Spike.RBD.His.HEK	0.8159	0.9593	0.9593	0.7229	0.9733	0.9732
4	NP; S1.HisTag; S1.mFcTag; Spike.RBD.rFc	0.8133	0.9596	0.9596	0.7233	0.9834	0.9833
4	NP; S1.HisTag; S1.RBD; S1+S2	0.7581	0.9795	0.9795	0.7867	0.9822	0.9821
4	NP; S1.HisTag; S1.RBD; S2	0.7335	0.978	0.9779	0.7539	0.975	0.975
4	NP; S1.HisTag; S1.RBD; Spike.RBD.Bac	0.7213	0.9836	0.9835	0.7493	0.9677	0.9676
4	NP; S1.HisTag; S1.RBD; Spike.RBD.His.HEK	0.7445	0.9758	0.9758	0.7394	0.9756	0.9755
4	NP; S1.HisTag; S1.RBD; Spike.RBD.rFc	0.8006	0.9681	0.9681	0.7511	0.9788	0.9787
4	NP; S1.HisTag; S1+S2; S2	0.7018	0.9818	0.9818	0.7439	0.978	0.9779
4	NP; S1.HisTag; S1+S2; Spike.RBD.Bac	0.864	0.9814	0.9814	0.7647	0.969	0.9689
4	NP; S1.HisTag; S1+S2; Spike.RBD.His.HEK	0.7704	0.9734	0.9734	0.7512	0.9757	0.9756
4	NP; S1.HisTag; S1+S2; Spike.RBD.rFc	0.8071	0.9689	0.9689	0.7663	0.9766	0.9765
4	NP; S1.HisTag; S2; Spike.RBD.Bac	0.8122	0.9823	0.9822	0.7219	0.9726	0.9726
4	NP; S1.HisTag; S2; Spike.RBD.His.HEK	0.7416	0.9783	0.9783	0.7584	0.9723	0.9723
4	NP; S1.HisTag; S2; Spike.RBD.rFc	0.7776	0.9758	0.9758	0.7585	0.9758	0.9758
4	NP; S1.HisTag; Spike.RBD.Bac; Spike.RBD.His.HEK	0.7938	0.9735	0.9735	0.728	0.9706	0.9706
4	NP; S1.HisTag; Spike.RBD.Bac; Spike.RBD.rFc	0.8188	0.9742	0.9743	0.7511	0.9726	0.9726
4	NP; S1.HisTag; Spike.RBD.His.HEK; Spike.RBD.rFc	0.7578	0.974	0.9739	0.7347	0.9756	0.9755
4	NP; S1.mFcTag; S1.RBD; S1+S2	0.7582	0.9695	0.9695	0.7477	0.9753	0.9752
4	NP; S1.mFcTag; S1.RBD; S2	0.724	0.9756	0.9756	0.7362	0.9769	0.9768
4	NP; S1.mFcTag; S1.RBD; Spike.RBD.Bac	0.7144	0.981	0.981	0.6831	0.9742	0.974
4	NP; S1.mFcTag; S1.RBD; Spike.RBD.His.HEK	0.7641	0.9677	0.9677	0.7084	0.9805	0.9805
4	NP; S1.mFcTag; S1.RBD; Spike.RBD.rFc	0.7817	0.9684	0.9684	0.7064	0.966	0.9658
4	NP; S1.mFcTag; S1+S2; S2	0.6566	0.9808	0.9807	0.7564	0.9636	0.9636
4	NP; S1.mFcTag; S1+S2; Spike.RBD.Bac	0.7749	0.9766	0.9766	0.7265	0.9667	0.9666
4	NP; S1.mFcTag; S1+S2; Spike.RBD.His.HEK	0.8057	0.9651	0.9651	0.7318	0.9823	0.9821
4	NP; S1.mFcTag; S1+S2; Spike.RBD.rFc	0.8168	0.9659	0.9659	0.7714	0.9684	0.9683
4	NP; S1.mFcTag; S2; Spike.RBD.Bac	0.6599	0.9762	0.9762	0.691	0.9667	0.9666
4	NP; S1.mFcTag; S2; Spike.RBD.His.HEK	0.7952	0.9636	0.9636	0.7852	0.9732	0.9732
4	NP; S1.mFcTag; S2; Spike.RBD.rFc	0.8109	0.9621	0.9621	0.7498	0.9701	0.9701
4	NP; S1.mFcTag; Spike.RBD.Bac; Spike.RBD.His.HEK	0.7842	0.9649	0.9649	0.7085	0.9796	0.9795
4	NP; S1.mFcTag; Spike.RBD.Bac; Spike.RBD.rFc	0.8025	0.9642	0.9642	0.7187	0.9714	0.9714
4	NP; S1.mFcTag; Spike.RBD.His.HEK; Spike.RBD.rFc	0.7659	0.9708	0.9708	0.7027	0.9846	0.9846
4	NP; S1.RBD; S1+S2; S2	0.6853	0.9775	0.9775	0.7902	0.9733	0.9733
4	NP; S1.RBD; S1+S2; Spike.RBD.Bac	0.8212	0.975	0.9749	0.7437	0.9708	0.9707
4	NP; S1.RBD; S1+S2; Spike.RBD.His.HEK	0.7986	0.9661	0.9661	0.7418	0.9806	0.9805
4	NP; S1.RBD; S1+S2; Spike.RBD.rFc	0.8208	0.9704	0.9704	0.7869	0.9737	0.9736
4	NP; S1.RBD; S2; Spike.RBD.Bac	0.7267	0.9797	0.9796	0.7749	0.9675	0.9675
4	NP; S1.RBD; S2; Spike.RBD.His.HEK	0.7732	0.9711	0.971	0.7938	0.9712	0.9712
4	NP; S1.RBD; S2; Spike.RBD.rFc	0.8138	0.9659	0.9659	0.7808	0.9682	0.9682
4	NP; S1.RBD; Spike.RBD.Bac; Spike.RBD.His.HEK	0.7778	0.9654	0.9654	0.7172	0.9788	0.9787
4	NP; S1.RBD; Spike.RBD.Bac; Spike.RBD.rFc	0.7954	0.9684	0.9684	0.7294	0.9761	0.976
4	NP; S1.RBD; Spike.RBD.His.HEK; Spike.RBD.rFc	0.7741	0.9706	0.9705	0.7085	0.984	0.9839
4	NP; S1+S2; S2; Spike.RBD.Bac	0.7598	0.976	0.9759	0.6807	0.9762	0.9762
4	NP; S1+S2; S2; Spike.RBD.His.HEK	0.7372	0.9777	0.9777	0.8066	0.9732	0.9731
4	NP; S1+S2; S2; Spike.RBD.rFc	0.8013	0.9662	0.9662	0.8102	0.9733	0.9732
4	NP; S1+S2; Spike.RBD.Bac; Spike.RBD.His.HEK	0.8158	0.9829	0.9829	0.7318	0.9813	0.9812
4	NP; S1+S2; Spike.RBD.Bac; Spike.RBD.rFc	0.8581	0.9798	0.9798	0.7809	0.97	0.9698
4	NP; S1+S2; Spike.RBD.His.HEK; Spike.RBD.rFc	0.8078	0.9703	0.9703	0.7411	0.9804	0.9803
4	NP; S2; Spike.RBD.Bac; Spike.RBD.His.HEK	0.8405	0.9734	0.9734	0.7878	0.9665	0.9665
4	NP; S2; Spike.RBD.Bac; Spike.RBD.rFc	0.8653	0.9645	0.9645	0.783	0.9654	0.9654
4	NP; S2; Spike.RBD.His.HEK; Spike.RBD.rFc	0.7958	0.97	0.9699	0.7959	0.9761	0.9761
4	NP; Spike.RBD.Bac; Spike.RBD.His.HEK; Spike.RBD.rFc	0.8196	0.9701	0.9701	0.7238	0.9789	0.9789
4	Pl.pro; S1; S1.HisTag; S1.mFcTag	0.7473	0.9792	0.9791	0.6492	0.9786	0.9786
4	Pl.pro; S1; S1.HisTag; S1.RBD	0.7888	0.9733	0.9732	0.7078	0.9745	0.9745
4	Pl.pro; S1; S1.HisTag; S1+S2	0.9177	0.9686	0.9686	0.7381	0.9786	0.9785
4	Pl.pro; S1; S1.HisTag; S2	0.9004	0.9573	0.9573	0.6677	0.9807	0.9807
4	Pl.pro; S1; S1.HisTag; Spike.RBD.Bac	0.7465	0.9803	0.9802	0.6929	0.9686	0.9685
4	Pl.pro; S1; S1.HisTag; Spike.RBD.His.HEK	0.7932	0.9686	0.9686	0.7216	0.9774	0.9774
4	Pl.pro; S1; S1.HisTag; Spike.RBD.rFc	0.777	0.9712	0.9711	0.7235	0.9774	0.9773
4	Pl.pro; S1; S1.mFcTag; S1.RBD	0.7691	0.9714	0.9714	0.5901	0.9794	0.9792
4	Pl.pro; S1; S1.mFcTag; S1+S2	0.8974	0.9736	0.9735	0.6801	0.9671	0.967
4	Pl.pro; S1; S1.mFcTag; S2	0.8064	0.9765	0.9765	0.6252	0.9724	0.9723
4	Pl.pro; S1; S1.mFcTag; Spike.RBD.Bac	0.7268	0.9787	0.9786	0.5414	0.9633	0.9632
4	Pl.pro; S1; S1.mFcTag; Spike.RBD.His.HEK	0.7654	0.9759	0.9758	0.6995	0.9834	0.9833
4	Pl.pro; S1; S1.mFcTag; Spike.RBD.rFc	0.7576	0.9664	0.9663	0.6716	0.9751	0.975
4	Pl.pro; S1; S1.RBD; S1+S2	0.8738	0.9725	0.9725	0.7134	0.9833	0.9832
4	Pl.pro; S1; S1.RBD; S2	0.832	0.9631	0.9631	0.7688	0.9766	0.9765
4	Pl.pro; S1; S1.RBD; Spike.RBD.Bac	0.7399	0.9773	0.9773	0.657	0.9732	0.9731
4	Pl.pro; S1; S1.RBD; Spike.RBD.His.HEK	0.7044	0.9844	0.9843	0.7095	0.9838	0.9838
4	Pl.pro; S1; S1.RBD; Spike.RBD.rFc	0.7014	0.9813	0.9812	0.6854	0.9795	0.9794
4	Pl.pro; S1; S1+S2; S2	0.5345	0.9817	0.9816	0.6178	0.9719	0.9718
4	Pl.pro; S1; S1+S2; Spike.RBD.Bac	0.7408	0.964	0.9639	0.5884	0.9724	0.9722
4	Pl.pro; S1; S1+S2; Spike.RBD.His.HEK	0.8941	0.9756	0.9756	0.7494	0.981	0.981
4	Pl.pro; S1; S1+S2; Spike.RBD.rFc	0.88	0.978	0.978	0.7418	0.9778	0.9777
4	Pl.pro; S1; S2; Spike.RBD.Bac	0.5784	0.9709	0.9708	0.4987	0.9781	0.978
4	Pl.pro; S1; S2; Spike.RBD.His.HEK	0.8339	0.9717	0.9717	0.775	0.9731	0.9731
4	Pl.pro; S1; S2; Spike.RBD.rFc	0.812	0.968	0.968	0.7545	0.9724	0.9723
4	Pl.pro; S1; Spike.RBD.Bac; Spike.RBD.His.HEK	0.7416	0.9809	0.9808	0.7226	0.9768	0.9768
4	Pl.pro; S1; Spike.RBD.Bac; Spike.RBD.rFc	0.6814	0.9824	0.9823	0.7066	0.9679	0.9678
4	Pl.pro; S1; Spike.RBD.His.HEK; Spike.RBD.rFc	0.702	0.9824	0.9823	0.7157	0.983	0.9829
4	Pl.pro; S1.HisTag; S1.mFcTag; S1.RBD	0.77	0.9733	0.9732	0.6661	0.9822	0.9822
4	Pl.pro; S1.HisTag; S1.mFcTag; S1+S2	0.7811	0.9734	0.9734	0.7399	0.9724	0.9723
4	Pl.pro; S1.HisTag; S1.mFcTag; S2	0.7982	0.97	0.97	0.6661	0.9803	0.9802
4	Pl.pro; S1.HisTag; S1.mFcTag; Spike.RBD.Bac	0.7455	0.9801	0.9801	0.6796	0.9706	0.9706
4	Pl.pro; S1.HisTag; S1.mFcTag; Spike.RBD.His.HEK	0.7853	0.9676	0.9676	0.7169	0.9728	0.9727
4	Pl.pro; S1.HisTag; S1.mFcTag; Spike.RBD.rFc	0.7716	0.9722	0.9722	0.7032	0.978	0.9779
4	Pl.pro; S1.HisTag; S1.RBD; S1+S2	0.8008	0.9671	0.9671	0.7649	0.9755	0.9755
4	Pl.pro; S1.HisTag; S1.RBD; S2	0.8187	0.9626	0.9626	0.7288	0.9815	0.9814
4	Pl.pro; S1.HisTag; S1.RBD; Spike.RBD.Bac	0.8116	0.9737	0.9737	0.7189	0.9672	0.9671
4	Pl.pro; S1.HisTag; S1.RBD; Spike.RBD.His.HEK	0.7916	0.9673	0.9673	0.7252	0.9797	0.9796
4	Pl.pro; S1.HisTag; S1.RBD; Spike.RBD.rFc	0.7753	0.9679	0.9679	0.7188	0.9774	0.9774
4	Pl.pro; S1.HisTag; S1+S2; S2	0.8156	0.9672	0.9672	0.7239	0.9846	0.9845
4	Pl.pro; S1.HisTag; S1+S2; Spike.RBD.Bac	0.8739	0.9714	0.9713	0.7505	0.9716	0.9716
4	Pl.pro; S1.HisTag; S1+S2; Spike.RBD.His.HEK	0.8185	0.96	0.96	0.7557	0.9747	0.9746
4	Pl.pro; S1.HisTag; S1+S2; Spike.RBD.rFc	0.8089	0.9587	0.9586	0.7627	0.972	0.9719
4	Pl.pro; S1.HisTag; S2; Spike.RBD.Bac	0.8745	0.9702	0.9702	0.7058	0.9749	0.9749
4	Pl.pro; S1.HisTag; S2; Spike.RBD.His.HEK	0.8479	0.9582	0.9582	0.7543	0.9751	0.9751
4	Pl.pro; S1.HisTag; S2; Spike.RBD.rFc	0.8376	0.9575	0.9576	0.7549	0.9787	0.9786
4	Pl.pro; S1.HisTag; Spike.RBD.Bac; Spike.RBD.His.HEK	0.806	0.9689	0.9688	0.7366	0.9721	0.972
4	Pl.pro; S1.HisTag; Spike.RBD.Bac; Spike.RBD.rFc	0.7983	0.9746	0.9745	0.7357	0.9653	0.9653
4	Pl.pro; S1.HisTag; Spike.RBD.His.HEK; Spike.RBD.rFc	0.7874	0.971	0.9709	0.7306	0.9766	0.9766
4	Pl.pro; S1.mFcTag; S1.RBD; S1+S2	0.7598	0.9659	0.9659	0.7183	0.9851	0.9851
4	Pl.pro; S1.mFcTag; S1.RBD; S2	0.7592	0.968	0.9679	0.7484	0.9756	0.9756
4	Pl.pro; S1.mFcTag; S1.RBD; Spike.RBD.Bac	0.7943	0.9634	0.9633	0.6297	0.9698	0.9697
4	Pl.pro; S1.mFcTag; S1.RBD; Spike.RBD.His.HEK	0.7629	0.9721	0.972	0.7046	0.9822	0.9821
4	Pl.pro; S1.mFcTag; S1.RBD; Spike.RBD.rFc	0.7273	0.9744	0.9744	0.668	0.9713	0.9712
4	Pl.pro; S1.mFcTag; S1+S2; S2	0.7625	0.9708	0.9707	0.7451	0.9658	0.9657
4	Pl.pro; S1.mFcTag; S1+S2; Spike.RBD.Bac	0.8269	0.9717	0.9716	0.7227	0.9601	0.96
4	Pl.pro; S1.mFcTag; S1+S2; Spike.RBD.His.HEK	0.7866	0.9689	0.9688	0.7408	0.9827	0.9826
4	Pl.pro; S1.mFcTag; S1+S2; Spike.RBD.rFc	0.7616	0.9709	0.9708	0.7363	0.9781	0.978
4	Pl.pro; S1.mFcTag; S2; Spike.RBD.Bac	0.799	0.972	0.9719	0.6665	0.9666	0.9665
4	Pl.pro; S1.mFcTag; S2; Spike.RBD.His.HEK	0.8097	0.9631	0.963	0.7786	0.9735	0.9735
4	Pl.pro; S1.mFcTag; S2; Spike.RBD.rFc	0.7907	0.9631	0.9631	0.7628	0.9679	0.9678
4	Pl.pro; S1.mFcTag; Spike.RBD.Bac; Spike.RBD.His.HEK	0.7999	0.9682	0.9682	0.7241	0.9768	0.9767
4	Pl.pro; S1.mFcTag; Spike.RBD.Bac; Spike.RBD.rFc	0.7934	0.9692	0.9691	0.7012	0.9662	0.9661
4	Pl.pro; S1.mFcTag; Spike.RBD.His.HEK; Spike.RBD.rFc	0.7397	0.9781	0.9779	0.7053	0.9843	0.9842
4	Pl.pro; S1.RBD; S1+S2; S2	0.6955	0.9669	0.9669	0.7811	0.9742	0.9741
4	Pl.pro; S1.RBD; S1+S2; Spike.RBD.Bac	0.8395	0.9764	0.9764	0.7337	0.9733	0.9733
4	Pl.pro; S1.RBD; S1+S2; Spike.RBD.His.HEK	0.7111	0.9813	0.9812	0.7473	0.9831	0.983
4	Pl.pro; S1.RBD; S1+S2; Spike.RBD.rFc	0.6897	0.9818	0.9817	0.7377	0.9818	0.9817
4	Pl.pro; S1.RBD; S2; Spike.RBD.Bac	0.8352	0.9619	0.9619	0.778	0.9614	0.9613
4	Pl.pro; S1.RBD; S2; Spike.RBD.His.HEK	0.7236	0.9769	0.9768	0.7926	0.9792	0.9792
4	Pl.pro; S1.RBD; S2; Spike.RBD.rFc	0.6919	0.9764	0.9763	0.7958	0.9624	0.9623
4	Pl.pro; S1.RBD; Spike.RBD.Bac; Spike.RBD.His.HEK	0.7741	0.9715	0.9715	0.7171	0.9809	0.9808
4	Pl.pro; S1.RBD; Spike.RBD.Bac; Spike.RBD.rFc	0.7295	0.9827	0.9826	0.7076	0.9701	0.97
4	Pl.pro; S1.RBD; Spike.RBD.His.HEK; Spike.RBD.rFc	0.6852	0.9831	0.983	0.7169	0.9847	0.9847
4	Pl.pro; S1+S2; S2; Spike.RBD.Bac	0.3024	0.9799	0.9798	0.6563	0.9726	0.9725
4	Pl.pro; S1+S2; S2; Spike.RBD.His.HEK	0.7155	0.978	0.9779	0.7993	0.9782	0.9781
4	Pl.pro; S1+S2; S2; Spike.RBD.rFc	0.6904	0.9767	0.9767	0.7945	0.9721	0.9721
4	Pl.pro; S1+S2; Spike.RBD.Bac; Spike.RBD.His.HEK	0.8371	0.9787	0.9786	0.7476	0.9806	0.9805
4	Pl.pro; S1+S2; Spike.RBD.Bac; Spike.RBD.rFc	0.8496	0.9795	0.9795	0.7565	0.9722	0.972
4	Pl.pro; S1+S2; Spike.RBD.His.HEK; Spike.RBD.rFc	0.7108	0.9815	0.9814	0.7499	0.9805	0.9804
4	Pl.pro; S2; Spike.RBD.Bac; Spike.RBD.His.HEK	0.8596	0.9674	0.9674	0.7833	0.975	0.9749
4	Pl.pro; S2; Spike.RBD.Bac; Spike.RBD.rFc	0.8256	0.9651	0.9651	0.7728	0.9593	0.9592
4	Pl.pro; S2; Spike.RBD.His.HEK; Spike.RBD.rFc	0.7082	0.9791	0.979	0.7979	0.9756	0.9756
4	Pl.pro; Spike.RBD.Bac; Spike.RBD.His.HEK; Spike.RBD.rFc	0.7502	0.9804	0.9803	0.7279	0.9767	0.9766
4	S1; S1.HisTag; S1.mFcTag; S1.RBD	0.7386	0.9698	0.9698	0.6938	0.984	0.984
4	S1; S1.HisTag; S1.mFcTag; S1+S2	0.9034	0.9678	0.9678	0.743	0.9793	0.9792
4	S1; S1.HisTag; S1.mFcTag; S2	0.7972	0.9675	0.9675	0.6865	0.986	0.9859
4	S1; S1.HisTag; S1.mFcTag; Spike.RBD.Bac	0.71	0.974	0.9739	0.6947	0.9731	0.9729
4	S1; S1.HisTag; S1.mFcTag; Spike.RBD.His.HEK	0.7508	0.9595	0.9595	0.7134	0.9778	0.9778
4	S1; S1.HisTag; S1.mFcTag; Spike.RBD.rFc	0.751	0.9657	0.9657	0.7256	0.979	0.9789
4	S1; S1.HisTag; S1.RBD; S1+S2	0.8808	0.9818	0.9818	0.781	0.9752	0.9752
4	S1; S1.HisTag; S1.RBD; S2	0.7056	0.9812	0.9812	0.7544	0.9867	0.9866
4	S1; S1.HisTag; S1.RBD; Spike.RBD.Bac	0.7432	0.9698	0.9697	0.7301	0.9768	0.9767
4	S1; S1.HisTag; S1.RBD; Spike.RBD.His.HEK	0.7168	0.9764	0.9763	0.7232	0.9794	0.9793
4	S1; S1.HisTag; S1.RBD; Spike.RBD.rFc	0.7407	0.9622	0.9622	0.7444	0.9783	0.9782
4	S1; S1.HisTag; S1+S2; S2	0.8824	0.9781	0.978	0.7434	0.9817	0.9816
4	S1; S1.HisTag; S1+S2; Spike.RBD.Bac	0.9118	0.9708	0.9708	0.7591	0.973	0.9729
4	S1; S1.HisTag; S1+S2; Spike.RBD.His.HEK	0.8784	0.9834	0.9834	0.7627	0.9749	0.9749
4	S1; S1.HisTag; S1+S2; Spike.RBD.rFc	0.9019	0.9779	0.9779	0.7696	0.9797	0.9797
4	S1; S1.HisTag; S2; Spike.RBD.Bac	0.783	0.9798	0.9798	0.713	0.9779	0.9779
4	S1; S1.HisTag; S2; Spike.RBD.His.HEK	0.7223	0.9756	0.9756	0.7643	0.9775	0.9774
4	S1; S1.HisTag; S2; Spike.RBD.rFc	0.7478	0.9804	0.9804	0.7538	0.9829	0.9829
4	S1; S1.HisTag; Spike.RBD.Bac; Spike.RBD.His.HEK	0.7577	0.9655	0.9655	0.7228	0.9761	0.976
4	S1; S1.HisTag; Spike.RBD.Bac; Spike.RBD.rFc	0.7968	0.9715	0.9714	0.7429	0.9694	0.9694
4	S1; S1.HisTag; Spike.RBD.His.HEK; Spike.RBD.rFc	0.7459	0.9654	0.9654	0.7326	0.9787	0.9787
4	S1; S1.mFcTag; S1.RBD; S1+S2	0.815	0.9827	0.9827	0.718	0.9805	0.9804
4	S1; S1.mFcTag; S1.RBD; S2	0.6669	0.9783	0.9783	0.7714	0.9883	0.9883
4	S1; S1.mFcTag; S1.RBD; Spike.RBD.Bac	0.6666	0.9749	0.9749	0.6522	0.9761	0.976
4	S1; S1.mFcTag; S1.RBD; Spike.RBD.His.HEK	0.701	0.9676	0.9675	0.6926	0.9856	0.9855
4	S1; S1.mFcTag; S1.RBD; Spike.RBD.rFc	0.718	0.9664	0.9663	0.7106	0.9778	0.9777
4	S1; S1.mFcTag; S1+S2; S2	0.7838	0.9815	0.9815	0.7546	0.9699	0.9698
4	S1; S1.mFcTag; S1+S2; Spike.RBD.Bac	0.7965	0.9827	0.9826	0.7197	0.9708	0.9707
4	S1; S1.mFcTag; S1+S2; Spike.RBD.His.HEK	0.8891	0.9695	0.9695	0.7439	0.9835	0.9834
4	S1; S1.mFcTag; S1+S2; Spike.RBD.rFc	0.8958	0.9714	0.9713	0.7541	0.971	0.9709
4	S1; S1.mFcTag; S2; Spike.RBD.Bac	0.5494	0.9807	0.9806	0.6918	0.9738	0.9737
4	S1; S1.mFcTag; S2; Spike.RBD.His.HEK	0.7134	0.9786	0.9786	0.7871	0.9778	0.9778
4	S1; S1.mFcTag; S2; Spike.RBD.rFc	0.7838	0.9682	0.9682	0.7702	0.9808	0.9807
4	S1; S1.mFcTag; Spike.RBD.Bac; Spike.RBD.His.HEK	0.7136	0.9635	0.9635	0.7001	0.9816	0.9815
4	S1; S1.mFcTag; Spike.RBD.Bac; Spike.RBD.rFc	0.7763	0.9639	0.9638	0.7179	0.9688	0.9687
4	S1; S1.mFcTag; Spike.RBD.His.HEK; Spike.RBD.rFc	0.71	0.9701	0.97	0.7083	0.9828	0.9827
4	S1; S1.RBD; S1+S2; S2	0.799	0.9821	0.982	0.783	0.9872	0.9872
4	S1; S1.RBD; S1+S2; Spike.RBD.Bac	0.8454	0.9741	0.974	0.7382	0.9776	0.9775
4	S1; S1.RBD; S1+S2; Spike.RBD.His.HEK	0.8883	0.9713	0.9713	0.74	0.9844	0.9843
4	S1; S1.RBD; S1+S2; Spike.RBD.rFc	0.8803	0.976	0.976	0.7623	0.9798	0.9797
4	S1; S1.RBD; S2; Spike.RBD.Bac	0.6888	0.9794	0.9794	0.7866	0.9705	0.9705
4	S1; S1.RBD; S2; Spike.RBD.His.HEK	0.7046	0.9828	0.9828	0.8029	0.9796	0.9796
4	S1; S1.RBD; S2; Spike.RBD.rFc	0.7864	0.9713	0.9713	0.792	0.9781	0.9781
4	S1; S1.RBD; Spike.RBD.Bac; Spike.RBD.His.HEK	0.7183	0.9661	0.9661	0.7132	0.9818	0.9817
4	S1; S1.RBD; Spike.RBD.Bac; Spike.RBD.rFc	0.725	0.9786	0.9785	0.723	0.9756	0.9755
4	S1; S1.RBD; Spike.RBD.His.HEK; Spike.RBD.rFc	0.6935	0.9756	0.9755	0.7026	0.9843	0.9842
4	S1; S1+S2; S2; Spike.RBD.Bac	0.6899	0.9716	0.9715	0.6497	0.9802	0.9801
4	S1; S1+S2; S2; Spike.RBD.His.HEK	0.8734	0.9787	0.9787	0.813	0.9793	0.9793
4	S1; S1+S2; S2; Spike.RBD.rFc	0.8786	0.9723	0.9722	0.7849	0.9824	0.9823
4	S1; S1+S2; Spike.RBD.Bac; Spike.RBD.His.HEK	0.8978	0.9798	0.9797	0.7414	0.9821	0.982
4	S1; S1+S2; Spike.RBD.Bac; Spike.RBD.rFc	0.9157	0.9799	0.9799	0.7747	0.9693	0.9692
4	S1; S1+S2; Spike.RBD.His.HEK; Spike.RBD.rFc	0.8871	0.9792	0.9792	0.7483	0.9829	0.9828
4	S1; S2; Spike.RBD.Bac; Spike.RBD.His.HEK	0.8134	0.9751	0.9751	0.7852	0.9758	0.9757
4	S1; S2; Spike.RBD.Bac; Spike.RBD.rFc	0.843	0.9652	0.9652	0.7813	0.9696	0.9696
4	S1; S2; Spike.RBD.His.HEK; Spike.RBD.rFc	0.7582	0.9796	0.9795	0.8082	0.9775	0.9775
4	S1; Spike.RBD.Bac; Spike.RBD.His.HEK; Spike.RBD.rFc	0.7398	0.976	0.9759	0.7129	0.9805	0.9804
4	S1.HisTag; S1.mFcTag; S1.RBD; S1+S2	0.7681	0.9662	0.9662	0.7515	0.9807	0.9807
4	S1.HisTag; S1.mFcTag; S1.RBD; S2	0.7742	0.9638	0.9638	0.7152	0.9823	0.9822
4	S1.HisTag; S1.mFcTag; S1.RBD; Spike.RBD.Bac	0.7596	0.9662	0.9661	0.7022	0.9806	0.9806
4	S1.HisTag; S1.mFcTag; S1.RBD; Spike.RBD.His.HEK	0.7513	0.961	0.9609	0.7048	0.9806	0.9806
4	S1.HisTag; S1.mFcTag; S1.RBD; Spike.RBD.rFc	0.7405	0.9665	0.9664	0.7087	0.9856	0.9855
4	S1.HisTag; S1.mFcTag; S1+S2; S2	0.7506	0.9625	0.9625	0.744	0.9837	0.9836
4	S1.HisTag; S1.mFcTag; S1+S2; Spike.RBD.Bac	0.8382	0.9753	0.9753	0.7527	0.9747	0.9746
4	S1.HisTag; S1.mFcTag; S1+S2; Spike.RBD.His.HEK	0.7867	0.9578	0.9578	0.7461	0.9792	0.9791
4	S1.HisTag; S1.mFcTag; S1+S2; Spike.RBD.rFc	0.7869	0.9609	0.9608	0.7547	0.9796	0.9795
4	S1.HisTag; S1.mFcTag; S2; Spike.RBD.Bac	0.8465	0.9611	0.9611	0.7169	0.9768	0.9767
4	S1.HisTag; S1.mFcTag; S2; Spike.RBD.His.HEK	0.8024	0.955	0.955	0.7553	0.9814	0.9813
4	S1.HisTag; S1.mFcTag; S2; Spike.RBD.rFc	0.8031	0.9552	0.9552	0.7486	0.9806	0.9806
4	S1.HisTag; S1.mFcTag; Spike.RBD.Bac; Spike.RBD.His.HEK	0.7619	0.9651	0.965	0.7229	0.9751	0.975
4	S1.HisTag; S1.mFcTag; Spike.RBD.Bac; Spike.RBD.rFc	0.7848	0.9649	0.9649	0.7362	0.9734	0.9734
4	S1.HisTag; S1.mFcTag; Spike.RBD.His.HEK; Spike.RBD.rFc	0.7519	0.9642	0.9642	0.7305	0.976	0.9759
4	S1.HisTag; S1.RBD; S1+S2; S2	0.6914	0.9793	0.9793	0.7816	0.9789	0.9789
4	S1.HisTag; S1.RBD; S1+S2; Spike.RBD.Bac	0.8408	0.9722	0.9722	0.7694	0.9751	0.975
4	S1.HisTag; S1.RBD; S1+S2; Spike.RBD.His.HEK	0.7901	0.9558	0.9558	0.7579	0.9768	0.9768
4	S1.HisTag; S1.RBD; S1+S2; Spike.RBD.rFc	0.7887	0.9637	0.9637	0.7765	0.9773	0.9773
4	S1.HisTag; S1.RBD; S2; Spike.RBD.Bac	0.8238	0.9774	0.9774	0.7574	0.9815	0.9814
4	S1.HisTag; S1.RBD; S2; Spike.RBD.His.HEK	0.7568	0.9701	0.97	0.7788	0.9771	0.9771
4	S1.HisTag; S1.RBD; S2; Spike.RBD.rFc	0.82	0.9586	0.9586	0.77	0.9813	0.9813
4	S1.HisTag; S1.RBD; Spike.RBD.Bac; Spike.RBD.His.HEK	0.7597	0.9695	0.9694	0.7209	0.9803	0.9803
4	S1.HisTag; S1.RBD; Spike.RBD.Bac; Spike.RBD.rFc	0.7904	0.9675	0.9674	0.7443	0.9771	0.9771
4	S1.HisTag; S1.RBD; Spike.RBD.His.HEK; Spike.RBD.rFc	0.7487	0.966	0.966	0.7297	0.9789	0.9788
4	S1.HisTag; S1+S2; S2; Spike.RBD.Bac	0.8711	0.9614	0.9614	0.7549	0.9784	0.9784
4	S1.HisTag; S1+S2; S2; Spike.RBD.His.HEK	0.7185	0.9755	0.9755	0.7819	0.9797	0.9797
4	S1.HisTag; S1+S2; S2; Spike.RBD.rFc	0.7536	0.9716	0.9716	0.7838	0.9799	0.9799
4	S1.HisTag; S1+S2; Spike.RBD.Bac; Spike.RBD.His.HEK	0.8364	0.9833	0.9832	0.7482	0.976	0.9759
4	S1.HisTag; S1+S2; Spike.RBD.Bac; Spike.RBD.rFc	0.8864	0.9781	0.9781	0.7692	0.9764	0.9764
4	S1.HisTag; S1+S2; Spike.RBD.His.HEK; Spike.RBD.rFc	0.7904	0.961	0.961	0.7545	0.9768	0.9767
4	S1.HisTag; S2; Spike.RBD.Bac; Spike.RBD.His.HEK	0.8625	0.9755	0.9755	0.7709	0.9755	0.9755
4	S1.HisTag; S2; Spike.RBD.Bac; Spike.RBD.rFc	0.8927	0.9634	0.9635	0.7689	0.9787	0.9787
4	S1.HisTag; S2; Spike.RBD.His.HEK; Spike.RBD.rFc	0.7846	0.9641	0.9641	0.7699	0.98	0.98
4	S1.HisTag; Spike.RBD.Bac; Spike.RBD.His.HEK; Spike.RBD.rFc	0.8035	0.9629	0.9629	0.7381	0.9771	0.977
4	S1.mFcTag; S1.RBD; S1+S2; S2	0.6635	0.9705	0.9705	0.778	0.9861	0.986
4	S1.mFcTag; S1.RBD; S1+S2; Spike.RBD.Bac	0.7912	0.9711	0.971	0.7387	0.9794	0.9792
4	S1.mFcTag; S1.RBD; S1+S2; Spike.RBD.His.HEK	0.7409	0.9589	0.9589	0.7339	0.9851	0.9849
4	S1.mFcTag; S1.RBD; S1+S2; Spike.RBD.rFc	0.7583	0.966	0.966	0.7669	0.9815	0.9814
4	S1.mFcTag; S1.RBD; S2; Spike.RBD.Bac	0.7437	0.9753	0.9753	0.7621	0.9766	0.9766
4	S1.mFcTag; S1.RBD; S2; Spike.RBD.His.HEK	0.7356	0.9552	0.9551	0.7996	0.9824	0.9823
4	S1.mFcTag; S1.RBD; S2; Spike.RBD.rFc	0.7686	0.9622	0.9622	0.7625	0.9764	0.9763
4	S1.mFcTag; S1.RBD; Spike.RBD.Bac; Spike.RBD.His.HEK	0.7229	0.9621	0.9621	0.7043	0.9837	0.9836
4	S1.mFcTag; S1.RBD; Spike.RBD.Bac; Spike.RBD.rFc	0.755	0.9691	0.9691	0.7117	0.9797	0.9795
4	S1.mFcTag; S1.RBD; Spike.RBD.His.HEK; Spike.RBD.rFc	0.7049	0.9721	0.972	0.7057	0.9824	0.9824
4	S1.mFcTag; S1+S2; S2; Spike.RBD.Bac	0.7307	0.9722	0.9722	0.7778	0.9703	0.9702
4	S1.mFcTag; S1+S2; S2; Spike.RBD.His.HEK	0.7215	0.962	0.9619	0.8042	0.9807	0.9806
4	S1.mFcTag; S1+S2; S2; Spike.RBD.rFc	0.7411	0.9628	0.9628	0.7954	0.9816	0.9816
4	S1.mFcTag; S1+S2; Spike.RBD.Bac; Spike.RBD.His.HEK	0.7924	0.9844	0.9844	0.7323	0.9812	0.9812
4	S1.mFcTag; S1+S2; Spike.RBD.Bac; Spike.RBD.rFc	0.8742	0.9775	0.9775	0.7672	0.9736	0.9735
4	S1.mFcTag; S1+S2; Spike.RBD.His.HEK; Spike.RBD.rFc	0.7315	0.9702	0.9701	0.7446	0.9827	0.9826
4	S1.mFcTag; S2; Spike.RBD.Bac; Spike.RBD.His.HEK	0.8202	0.9743	0.9743	0.7897	0.9782	0.9781
4	S1.mFcTag; S2; Spike.RBD.Bac; Spike.RBD.rFc	0.8542	0.9575	0.9575	0.7779	0.9737	0.9736
4	S1.mFcTag; S2; Spike.RBD.His.HEK; Spike.RBD.rFc	0.7384	0.9664	0.9664	0.8042	0.9801	0.9801
4	S1.mFcTag; Spike.RBD.Bac; Spike.RBD.His.HEK; Spike.RBD.rFc	0.7822	0.9604	0.9604	0.7163	0.9834	0.9833
4	S1.RBD; S1+S2; S2; Spike.RBD.Bac	0.7949	0.9629	0.9629	0.7988	0.9695	0.9694
4	S1.RBD; S1+S2; S2; Spike.RBD.His.HEK	0.7062	0.9663	0.9663	0.8099	0.9816	0.9815
4	S1.RBD; S1+S2; S2; Spike.RBD.rFc	0.7	0.966	0.9659	0.8127	0.9784	0.9783
4	S1.RBD; S1+S2; Spike.RBD.Bac; Spike.RBD.His.HEK	0.7923	0.9819	0.9818	0.7409	0.9817	0.9816
4	S1.RBD; S1+S2; Spike.RBD.Bac; Spike.RBD.rFc	0.8533	0.9744	0.9744	0.7707	0.979	0.9789
4	S1.RBD; S1+S2; Spike.RBD.His.HEK; Spike.RBD.rFc	0.713	0.9795	0.9795	0.7406	0.9837	0.9836
4	S1.RBD; S2; Spike.RBD.Bac; Spike.RBD.His.HEK	0.8231	0.9718	0.9718	0.7982	0.9809	0.9809
4	S1.RBD; S2; Spike.RBD.Bac; Spike.RBD.rFc	0.8294	0.9656	0.9656	0.7985	0.9698	0.9697
4	S1.RBD; S2; Spike.RBD.His.HEK; Spike.RBD.rFc	0.7119	0.9758	0.9758	0.8115	0.9786	0.9786
4	S1.RBD; Spike.RBD.Bac; Spike.RBD.His.HEK; Spike.RBD.rFc	0.7454	0.9727	0.9726	0.7157	0.9813	0.9813
4	S1+S2; S2; Spike.RBD.Bac; Spike.RBD.His.HEK	0.8277	0.9692	0.9691	0.804	0.9793	0.9792
4	S1+S2; S2; Spike.RBD.Bac; Spike.RBD.rFc	0.8446	0.9731	0.9731	0.808	0.9705	0.9705
4	S1+S2; S2; Spike.RBD.His.HEK; Spike.RBD.rFc	0.7026	0.9741	0.9741	0.8173	0.9804	0.9803
4	S1+S2; Spike.RBD.Bac; Spike.RBD.His.HEK; Spike.RBD.rFc	0.8721	0.973	0.973	0.7448	0.9816	0.9815
4	S2; Spike.RBD.Bac; Spike.RBD.His.HEK; Spike.RBD.rFc	0.8636	0.97	0.97	0.8093	0.9731	0.973
5	NP; Pl.pro; S1; S1.HisTag; S1.mFcTag	0.8248	0.9787	0.9786	0.6742	0.9723	0.9722
5	NP; Pl.pro; S1; S1.HisTag; S1.RBD	0.8566	0.9638	0.9637	0.7468	0.9691	0.9691
5	NP; Pl.pro; S1; S1.HisTag; S1+S2	0.9184	0.9765	0.9765	0.7545	0.9743	0.9743
5	NP; Pl.pro; S1; S1.HisTag; S2	0.9055	0.9574	0.9574	0.6832	0.9775	0.9774
5	NP; Pl.pro; S1; S1.HisTag; Spike.RBD.Bac	0.8288	0.9773	0.9772	0.7046	0.9642	0.9642
5	NP; Pl.pro; S1; S1.HisTag; Spike.RBD.His.HEK	0.8632	0.9622	0.9622	0.7199	0.9737	0.9736
5	NP; Pl.pro; S1; S1.HisTag; Spike.RBD.rFc	0.8515	0.9676	0.9676	0.7345	0.9725	0.9725
5	NP; Pl.pro; S1; S1.mFcTag; S1.RBD	0.8235	0.9672	0.9671	0.6393	0.9701	0.97
5	NP; Pl.pro; S1; S1.mFcTag; S1+S2	0.9047	0.9755	0.9755	0.6976	0.9611	0.9609
5	NP; Pl.pro; S1; S1.mFcTag; S2	0.8381	0.9743	0.9743	0.6543	0.96	0.96
5	NP; Pl.pro; S1; S1.mFcTag; Spike.RBD.Bac	0.7987	0.9798	0.9798	0.6159	0.9526	0.9525
5	NP; Pl.pro; S1; S1.mFcTag; Spike.RBD.His.HEK	0.8319	0.9716	0.9715	0.7154	0.9776	0.9776
5	NP; Pl.pro; S1; S1.mFcTag; Spike.RBD.rFc	0.8181	0.9689	0.9688	0.7015	0.9684	0.9682
5	NP; Pl.pro; S1; S1.RBD; S1+S2	0.9076	0.9719	0.9719	0.7263	0.9728	0.9727
5	NP; Pl.pro; S1; S1.RBD; S2	0.8802	0.9685	0.9685	0.7812	0.9635	0.9635
5	NP; Pl.pro; S1; S1.RBD; Spike.RBD.Bac	0.8313	0.9634	0.9634	0.6973	0.9596	0.9596
5	NP; Pl.pro; S1; S1.RBD; Spike.RBD.His.HEK	0.8163	0.9746	0.9746	0.7112	0.9829	0.9827
5	NP; Pl.pro; S1; S1.RBD; Spike.RBD.rFc	0.806	0.9723	0.9723	0.7021	0.9714	0.9712
5	NP; Pl.pro; S1; S1+S2; S2	0.8492	0.9659	0.9658	0.659	0.9632	0.9631
5	NP; Pl.pro; S1; S1+S2; Spike.RBD.Bac	0.8683	0.9707	0.9707	0.605	0.9679	0.9679
5	NP; Pl.pro; S1; S1+S2; Spike.RBD.His.HEK	0.9129	0.9725	0.9725	0.7482	0.9793	0.9792
5	NP; Pl.pro; S1; S1+S2; Spike.RBD.rFc	0.9102	0.9728	0.9728	0.7552	0.9737	0.9736
5	NP; Pl.pro; S1; S2; Spike.RBD.Bac	0.8147	0.965	0.965	0.5901	0.9677	0.9677
5	NP; Pl.pro; S1; S2; Spike.RBD.His.HEK	0.8858	0.9608	0.9608	0.7741	0.9696	0.9696
5	NP; Pl.pro; S1; S2; Spike.RBD.rFc	0.869	0.9635	0.9636	0.7935	0.9578	0.9578
5	NP; Pl.pro; S1; Spike.RBD.Bac; Spike.RBD.His.HEK	0.8495	0.9706	0.9705	0.7264	0.977	0.9769
5	NP; Pl.pro; S1; Spike.RBD.Bac; Spike.RBD.rFc	0.8112	0.9695	0.9695	0.7213	0.9629	0.9628
5	NP; Pl.pro; S1; Spike.RBD.His.HEK; Spike.RBD.rFc	0.8218	0.9742	0.9742	0.7159	0.9817	0.9817
5	NP; Pl.pro; S1.HisTag; S1.mFcTag; S1.RBD	0.839	0.9649	0.965	0.6866	0.9781	0.978
5	NP; Pl.pro; S1.HisTag; S1.mFcTag; S1+S2	0.8371	0.9722	0.9721	0.7521	0.9685	0.9685
5	NP; Pl.pro; S1.HisTag; S1.mFcTag; S2	0.8556	0.9686	0.9686	0.685	0.9726	0.9726
5	NP; Pl.pro; S1.HisTag; S1.mFcTag; Spike.RBD.Bac	0.8237	0.9757	0.9757	0.7062	0.9583	0.9583
5	NP; Pl.pro; S1.HisTag; S1.mFcTag; Spike.RBD.His.HEK	0.8477	0.9618	0.9618	0.7195	0.9705	0.9705
5	NP; Pl.pro; S1.HisTag; S1.mFcTag; Spike.RBD.rFc	0.8437	0.9646	0.9646	0.7191	0.9736	0.9735
5	NP; Pl.pro; S1.HisTag; S1.RBD; S1+S2	0.8608	0.9628	0.9628	0.7743	0.9744	0.9743
5	NP; Pl.pro; S1.HisTag; S1.RBD; S2	0.8693	0.9625	0.9625	0.7549	0.9715	0.9714
5	NP; Pl.pro; S1.HisTag; S1.RBD; Spike.RBD.Bac	0.8567	0.9663	0.9663	0.7479	0.961	0.961
5	NP; Pl.pro; S1.HisTag; S1.RBD; Spike.RBD.His.HEK	0.8515	0.9598	0.9598	0.7328	0.9718	0.9718
5	NP; Pl.pro; S1.HisTag; S1.RBD; Spike.RBD.rFc	0.8424	0.9613	0.9612	0.7472	0.9726	0.9726
5	NP; Pl.pro; S1.HisTag; S1+S2; S2	0.858	0.9682	0.9682	0.7363	0.9756	0.9756
5	NP; Pl.pro; S1.HisTag; S1+S2; Spike.RBD.Bac	0.8935	0.9706	0.9706	0.7614	0.9644	0.9643
5	NP; Pl.pro; S1.HisTag; S1+S2; Spike.RBD.His.HEK	0.8712	0.9562	0.9562	0.7518	0.9753	0.9753
5	NP; Pl.pro; S1.HisTag; S1+S2; Spike.RBD.rFc	0.8712	0.9564	0.9565	0.7693	0.9723	0.9722
5	NP; Pl.pro; S1.HisTag; S2; Spike.RBD.Bac	0.9045	0.964	0.964	0.7181	0.9646	0.9646
5	NP; Pl.pro; S1.HisTag; S2; Spike.RBD.His.HEK	0.878	0.9535	0.9536	0.7572	0.9671	0.9671
5	NP; Pl.pro; S1.HisTag; S2; Spike.RBD.rFc	0.8789	0.9527	0.9527	0.7628	0.9725	0.9725
5	NP; Pl.pro; S1.HisTag; Spike.RBD.Bac; Spike.RBD.His.HEK	0.8655	0.9693	0.9693	0.7357	0.9677	0.9676
5	NP; Pl.pro; S1.HisTag; Spike.RBD.Bac; Spike.RBD.rFc	0.8515	0.9707	0.9706	0.7432	0.9605	0.9605
5	NP; Pl.pro; S1.HisTag; Spike.RBD.His.HEK; Spike.RBD.rFc	0.8568	0.959	0.959	0.7302	0.9742	0.9742
5	NP; Pl.pro; S1.mFcTag; S1.RBD; S1+S2	0.8344	0.9605	0.9605	0.7268	0.9715	0.9714
5	NP; Pl.pro; S1.mFcTag; S1.RBD; S2	0.8411	0.9586	0.9586	0.7503	0.9669	0.9669
5	NP; Pl.pro; S1.mFcTag; S1.RBD; Spike.RBD.Bac	0.8325	0.9676	0.9676	0.6856	0.9613	0.9612
5	NP; Pl.pro; S1.mFcTag; S1.RBD; Spike.RBD.His.HEK	0.8309	0.966	0.9659	0.7108	0.9844	0.9844
5	NP; Pl.pro; S1.mFcTag; S1.RBD; Spike.RBD.rFc	0.8095	0.9722	0.9722	0.6944	0.9665	0.9664
5	NP; Pl.pro; S1.mFcTag; S1+S2; S2	0.8327	0.9703	0.9703	0.7607	0.9552	0.9552
5	NP; Pl.pro; S1.mFcTag; S1+S2; Spike.RBD.Bac	0.8566	0.9705	0.9705	0.7266	0.9569	0.9569
5	NP; Pl.pro; S1.mFcTag; S1+S2; Spike.RBD.His.HEK	0.8527	0.9644	0.9643	0.7434	0.9796	0.9795
5	NP; Pl.pro; S1.mFcTag; S1+S2; Spike.RBD.rFc	0.8407	0.9637	0.9637	0.751	0.9757	0.9757
5	NP; Pl.pro; S1.mFcTag; S2; Spike.RBD.Bac	0.8428	0.9701	0.9701	0.7091	0.9517	0.9517
5	NP; Pl.pro; S1.mFcTag; S2; Spike.RBD.His.HEK	0.8489	0.9625	0.9624	0.7786	0.9672	0.9672
5	NP; Pl.pro; S1.mFcTag; S2; Spike.RBD.rFc	0.8448	0.9606	0.9606	0.7784	0.959	0.959
5	NP; Pl.pro; S1.mFcTag; Spike.RBD.Bac; Spike.RBD.His.HEK	0.8528	0.9691	0.969	0.722	0.9774	0.9773
5	NP; Pl.pro; S1.mFcTag; Spike.RBD.Bac; Spike.RBD.rFc	0.8299	0.9673	0.9673	0.7189	0.9567	0.9567
5	NP; Pl.pro; S1.mFcTag; Spike.RBD.His.HEK; Spike.RBD.rFc	0.8153	0.9695	0.9694	0.7148	0.979	0.9789
5	NP; Pl.pro; S1.RBD; S1+S2; S2	0.8369	0.9619	0.9619	0.8055	0.9597	0.9597
5	NP; Pl.pro; S1.RBD; S1+S2; Spike.RBD.Bac	0.8576	0.9762	0.9762	0.7509	0.9627	0.9626
5	NP; Pl.pro; S1.RBD; S1+S2; Spike.RBD.His.HEK	0.8305	0.9748	0.9748	0.7437	0.981	0.9809
5	NP; Pl.pro; S1.RBD; S1+S2; Spike.RBD.rFc	0.8203	0.9745	0.9744	0.7461	0.9775	0.9775
5	NP; Pl.pro; S1.RBD; S2; Spike.RBD.Bac	0.8692	0.9567	0.9567	0.7861	0.954	0.954
5	NP; Pl.pro; S1.RBD; S2; Spike.RBD.His.HEK	0.8377	0.9672	0.9672	0.7951	0.9664	0.9664
5	NP; Pl.pro; S1.RBD; S2; Spike.RBD.rFc	0.8215	0.9684	0.9683	0.8057	0.9624	0.9624
5	NP; Pl.pro; S1.RBD; Spike.RBD.Bac; Spike.RBD.His.HEK	0.852	0.967	0.967	0.7301	0.9766	0.9766
5	NP; Pl.pro; S1.RBD; Spike.RBD.Bac; Spike.RBD.rFc	0.8265	0.9684	0.9683	0.7286	0.9645	0.9644
5	NP; Pl.pro; S1.RBD; Spike.RBD.His.HEK; Spike.RBD.rFc	0.8073	0.9758	0.9758	0.7151	0.9809	0.9808
5	NP; Pl.pro; S1+S2; S2; Spike.RBD.Bac	0.7791	0.9714	0.9714	0.6819	0.9668	0.9668
5	NP; Pl.pro; S1+S2; S2; Spike.RBD.His.HEK	0.8301	0.9668	0.9668	0.7994	0.97	0.97
5	NP; Pl.pro; S1+S2; S2; Spike.RBD.rFc	0.8269	0.9613	0.9613	0.8104	0.9651	0.9651
5	NP; Pl.pro; S1+S2; Spike.RBD.Bac; Spike.RBD.His.HEK	0.8785	0.9823	0.9822	0.7456	0.9755	0.9754
5	NP; Pl.pro; S1+S2; Spike.RBD.Bac; Spike.RBD.rFc	0.8587	0.9799	0.9799	0.771	0.9642	0.9642
5	NP; Pl.pro; S1+S2; Spike.RBD.His.HEK; Spike.RBD.rFc	0.8228	0.9757	0.9756	0.7467	0.9795	0.9794
5	NP; Pl.pro; S2; Spike.RBD.Bac; Spike.RBD.His.HEK	0.8882	0.9724	0.9724	0.7877	0.9622	0.9622
5	NP; Pl.pro; S2; Spike.RBD.Bac; Spike.RBD.rFc	0.87	0.9595	0.9596	0.7998	0.9506	0.9506
5	NP; Pl.pro; S2; Spike.RBD.His.HEK; Spike.RBD.rFc	0.833	0.9692	0.9692	0.7978	0.9657	0.9657
5	NP; Pl.pro; Spike.RBD.Bac; Spike.RBD.His.HEK; Spike.RBD.rFc	0.8483	0.9662	0.9662	0.7341	0.9743	0.9743
5	NP; S1; S1.HisTag; S1.mFcTag; S1.RBD	0.7954	0.9656	0.9656	0.7279	0.9801	0.98
5	NP; S1; S1.HisTag; S1.mFcTag; S1+S2	0.899	0.9679	0.9679	0.7553	0.9789	0.9789
5	NP; S1; S1.HisTag; S1.mFcTag; S2	0.8006	0.9679	0.9679	0.7124	0.9775	0.9774
5	NP; S1; S1.HisTag; S1.mFcTag; Spike.RBD.Bac	0.7761	0.9726	0.9726	0.7109	0.9619	0.9618
5	NP; S1; S1.HisTag; S1.mFcTag; Spike.RBD.His.HEK	0.8158	0.9608	0.9608	0.7246	0.9717	0.9716
5	NP; S1; S1.HisTag; S1.mFcTag; Spike.RBD.rFc	0.8114	0.9626	0.9626	0.7294	0.9791	0.979
5	NP; S1; S1.HisTag; S1.RBD; S1+S2	0.8768	0.9817	0.9816	0.7811	0.9745	0.9745
5	NP; S1; S1.HisTag; S1.RBD; S2	0.7132	0.9776	0.9776	0.7669	0.9755	0.9755
5	NP; S1; S1.HisTag; S1.RBD; Spike.RBD.Bac	0.7624	0.9767	0.9767	0.7549	0.9661	0.9661
5	NP; S1; S1.HisTag; S1.RBD; Spike.RBD.His.HEK	0.7389	0.9766	0.9766	0.7407	0.9745	0.9745
5	NP; S1; S1.HisTag; S1.RBD; Spike.RBD.rFc	0.7913	0.9675	0.9675	0.7573	0.976	0.976
5	NP; S1; S1.HisTag; S1+S2; S2	0.8759	0.9791	0.979	0.7378	0.9792	0.9792
5	NP; S1; S1.HisTag; S1+S2; Spike.RBD.Bac	0.9086	0.9694	0.9694	0.7729	0.9709	0.9708
5	NP; S1; S1.HisTag; S1+S2; Spike.RBD.His.HEK	0.8753	0.9821	0.9821	0.768	0.9734	0.9733
5	NP; S1; S1.HisTag; S1+S2; Spike.RBD.rFc	0.8972	0.9785	0.9784	0.7724	0.9777	0.9777
5	NP; S1; S1.HisTag; S2; Spike.RBD.Bac	0.7934	0.9781	0.9781	0.7238	0.9708	0.9708
5	NP; S1; S1.HisTag; S2; Spike.RBD.His.HEK	0.7208	0.9768	0.9768	0.7604	0.9684	0.9684
5	NP; S1; S1.HisTag; S2; Spike.RBD.rFc	0.7614	0.9763	0.9763	0.7711	0.9726	0.9726
5	NP; S1; S1.HisTag; Spike.RBD.Bac; Spike.RBD.His.HEK	0.8052	0.9643	0.9643	0.7224	0.9741	0.974
5	NP; S1; S1.HisTag; Spike.RBD.Bac; Spike.RBD.rFc	0.8332	0.9697	0.9697	0.7474	0.9681	0.968
5	NP; S1; S1.HisTag; Spike.RBD.His.HEK; Spike.RBD.rFc	0.7553	0.9729	0.9728	0.7344	0.977	0.9769
5	NP; S1; S1.mFcTag; S1.RBD; S1+S2	0.8119	0.9828	0.9828	0.7446	0.9687	0.9686
5	NP; S1; S1.mFcTag; S1.RBD; S2	0.6885	0.976	0.976	0.7768	0.9741	0.974
5	NP; S1; S1.mFcTag; S1.RBD; Spike.RBD.Bac	0.7136	0.9795	0.9795	0.7035	0.961	0.9609
5	NP; S1; S1.mFcTag; S1.RBD; Spike.RBD.His.HEK	0.7583	0.9645	0.9645	0.7086	0.9822	0.9822
5	NP; S1; S1.mFcTag; S1.RBD; Spike.RBD.rFc	0.7762	0.9634	0.9633	0.7391	0.9661	0.966
5	NP; S1; S1.mFcTag; S1+S2; S2	0.7895	0.9835	0.9835	0.7626	0.96	0.9599
5	NP; S1; S1.mFcTag; S1+S2; Spike.RBD.Bac	0.8019	0.9819	0.9819	0.7261	0.964	0.9639
5	NP; S1; S1.mFcTag; S1+S2; Spike.RBD.His.HEK	0.8913	0.9717	0.9717	0.7425	0.9815	0.9814
5	NP; S1; S1.mFcTag; S1+S2; Spike.RBD.rFc	0.8998	0.9704	0.9704	0.7754	0.9607	0.9607
5	NP; S1; S1.mFcTag; S2; Spike.RBD.Bac	0.5702	0.9815	0.9815	0.7233	0.9611	0.9611
5	NP; S1; S1.mFcTag; S2; Spike.RBD.His.HEK	0.7359	0.9777	0.9777	0.7809	0.9693	0.9693
5	NP; S1; S1.mFcTag; S2; Spike.RBD.rFc	0.8157	0.9644	0.9644	0.7898	0.968	0.968
5	NP; S1; S1.mFcTag; Spike.RBD.Bac; Spike.RBD.His.HEK	0.7856	0.9643	0.9643	0.7093	0.978	0.9779
5	NP; S1; S1.mFcTag; Spike.RBD.Bac; Spike.RBD.rFc	0.8104	0.9635	0.9634	0.7274	0.9622	0.9621
5	NP; S1; S1.mFcTag; Spike.RBD.His.HEK; Spike.RBD.rFc	0.7712	0.9685	0.9685	0.7056	0.9843	0.9842
5	NP; S1; S1.RBD; S1+S2; S2	0.8128	0.9773	0.9772	0.7941	0.9747	0.9747
5	NP; S1; S1.RBD; S1+S2; Spike.RBD.Bac	0.8504	0.9758	0.9757	0.7453	0.9639	0.9638
5	NP; S1; S1.RBD; S1+S2; Spike.RBD.His.HEK	0.8917	0.97	0.97	0.7432	0.9836	0.9835
5	NP; S1; S1.RBD; S1+S2; Spike.RBD.rFc	0.9052	0.9644	0.9644	0.7806	0.9684	0.9683
5	NP; S1; S1.RBD; S2; Spike.RBD.Bac	0.6982	0.9789	0.9789	0.789	0.964	0.964
5	NP; S1; S1.RBD; S2; Spike.RBD.His.HEK	0.7219	0.9762	0.9762	0.7961	0.9669	0.9669
5	NP; S1; S1.RBD; S2; Spike.RBD.rFc	0.8075	0.9726	0.9726	0.8104	0.9706	0.9706
5	NP; S1; S1.RBD; Spike.RBD.Bac; Spike.RBD.His.HEK	0.776	0.966	0.966	0.722	0.9743	0.9743
5	NP; S1; S1.RBD; Spike.RBD.Bac; Spike.RBD.rFc	0.8036	0.966	0.966	0.729	0.9652	0.9651
5	NP; S1; S1.RBD; Spike.RBD.His.HEK; Spike.RBD.rFc	0.7805	0.9676	0.9676	0.7139	0.984	0.9839
5	NP; S1; S1+S2; S2; Spike.RBD.Bac	0.7946	0.9786	0.9786	0.6745	0.9746	0.9745
5	NP; S1; S1+S2; S2; Spike.RBD.His.HEK	0.8657	0.9796	0.9796	0.8117	0.9716	0.9715
5	NP; S1; S1+S2; S2; Spike.RBD.rFc	0.8905	0.9673	0.9673	0.8012	0.9722	0.9721
5	NP; S1; S1+S2; Spike.RBD.Bac; Spike.RBD.His.HEK	0.8987	0.975	0.9749	0.7529	0.9782	0.9781
5	NP; S1; S1+S2; Spike.RBD.Bac; Spike.RBD.rFc	0.9099	0.9796	0.9796	0.7791	0.968	0.9679
5	NP; S1; S1+S2; Spike.RBD.His.HEK; Spike.RBD.rFc	0.8945	0.9724	0.9724	0.7554	0.9843	0.9843
5	NP; S1; S2; Spike.RBD.Bac; Spike.RBD.His.HEK	0.8184	0.9799	0.9798	0.7787	0.9661	0.9661
5	NP; S1; S2; Spike.RBD.Bac; Spike.RBD.rFc	0.8707	0.9636	0.9636	0.8018	0.9569	0.9568
5	NP; S1; S2; Spike.RBD.His.HEK; Spike.RBD.rFc	0.766	0.9775	0.9774	0.8033	0.9683	0.9682
5	NP; S1; Spike.RBD.Bac; Spike.RBD.His.HEK; Spike.RBD.rFc	0.8224	0.965	0.965	0.7178	0.976	0.9759
5	NP; S1.HisTag; S1.mFcTag; S1.RBD; S1+S2	0.8284	0.9568	0.9568	0.7649	0.9811	0.9811
5	NP; S1.HisTag; S1.mFcTag; S1.RBD; S2	0.8309	0.9595	0.9595	0.7372	0.9756	0.9756
5	NP; S1.HisTag; S1.mFcTag; S1.RBD; Spike.RBD.Bac	0.7985	0.9636	0.9636	0.7185	0.9775	0.9775
5	NP; S1.HisTag; S1.mFcTag; S1.RBD; Spike.RBD.His.HEK	0.8162	0.9571	0.9571	0.7153	0.9793	0.9792
5	NP; S1.HisTag; S1.mFcTag; S1.RBD; Spike.RBD.rFc	0.8141	0.9599	0.9599	0.7229	0.9814	0.9814
5	NP; S1.HisTag; S1.mFcTag; S1+S2; S2	0.794	0.9613	0.9613	0.7594	0.9767	0.9767
5	NP; S1.HisTag; S1.mFcTag; S1+S2; Spike.RBD.Bac	0.8641	0.9742	0.9742	0.765	0.9691	0.9691
5	NP; S1.HisTag; S1.mFcTag; S1+S2; Spike.RBD.His.HEK	0.8441	0.9519	0.9519	0.7502	0.9741	0.9741
5	NP; S1.HisTag; S1.mFcTag; S1+S2; Spike.RBD.rFc	0.8422	0.9577	0.9577	0.7634	0.9787	0.9786
5	NP; S1.HisTag; S1.mFcTag; S2; Spike.RBD.Bac	0.8533	0.9636	0.9637	0.7362	0.9688	0.9688
5	NP; S1.HisTag; S1.mFcTag; S2; Spike.RBD.His.HEK	0.8533	0.9482	0.9482	0.7584	0.972	0.972
5	NP; S1.HisTag; S1.mFcTag; S2; Spike.RBD.rFc	0.8485	0.95	0.9501	0.7596	0.9745	0.9745
5	NP; S1.HisTag; S1.mFcTag; Spike.RBD.Bac; Spike.RBD.His.HEK	0.8162	0.9666	0.9666	0.7293	0.9717	0.9717
5	NP; S1.HisTag; S1.mFcTag; Spike.RBD.Bac; Spike.RBD.rFc	0.8196	0.9679	0.9679	0.7479	0.9691	0.969
5	NP; S1.HisTag; S1.mFcTag; Spike.RBD.His.HEK; Spike.RBD.rFc	0.8105	0.9627	0.9627	0.7281	0.9738	0.9738
5	NP; S1.HisTag; S1.RBD; S1+S2; S2	0.6954	0.9824	0.9823	0.7927	0.9725	0.9725
5	NP; S1.HisTag; S1.RBD; S1+S2; Spike.RBD.Bac	0.8633	0.972	0.972	0.7816	0.9729	0.9729
5	NP; S1.HisTag; S1.RBD; S1+S2; Spike.RBD.His.HEK	0.8011	0.9682	0.9682	0.764	0.976	0.976
5	NP; S1.HisTag; S1.RBD; S1+S2; Spike.RBD.rFc	0.8417	0.955	0.955	0.7835	0.9755	0.9755
5	NP; S1.HisTag; S1.RBD; S2; Spike.RBD.Bac	0.8179	0.9792	0.9792	0.7774	0.9697	0.9696
5	NP; S1.HisTag; S1.RBD; S2; Spike.RBD.His.HEK	0.7698	0.9758	0.9758	0.7787	0.9701	0.9701
5	NP; S1.HisTag; S1.RBD; S2; Spike.RBD.rFc	0.859	0.9579	0.9579	0.7816	0.9757	0.9757
5	NP; S1.HisTag; S1.RBD; Spike.RBD.Bac; Spike.RBD.His.HEK	0.799	0.9669	0.9668	0.7371	0.9713	0.9712
5	NP; S1.HisTag; S1.RBD; Spike.RBD.Bac; Spike.RBD.rFc	0.8211	0.9632	0.9632	0.7612	0.9662	0.9661
5	NP; S1.HisTag; S1.RBD; Spike.RBD.His.HEK; Spike.RBD.rFc	0.8045	0.9602	0.9602	0.7367	0.976	0.976
5	NP; S1.HisTag; S1+S2; S2; Spike.RBD.Bac	0.8837	0.9656	0.9657	0.7619	0.9693	0.9693
5	NP; S1.HisTag; S1+S2; S2; Spike.RBD.His.HEK	0.7273	0.9741	0.9741	0.7789	0.9727	0.9727
5	NP; S1.HisTag; S1+S2; S2; Spike.RBD.rFc	0.7633	0.9766	0.9766	0.7849	0.9755	0.9755
5	NP; S1.HisTag; S1+S2; Spike.RBD.Bac; Spike.RBD.His.HEK	0.8548	0.9787	0.9787	0.7503	0.9761	0.9761
5	NP; S1.HisTag; S1+S2; Spike.RBD.Bac; Spike.RBD.rFc	0.8981	0.9775	0.9775	0.7781	0.9724	0.9723
5	NP; S1.HisTag; S1+S2; Spike.RBD.His.HEK; Spike.RBD.rFc	0.8152	0.9625	0.9624	0.7617	0.9747	0.9747
5	NP; S1.HisTag; S2; Spike.RBD.Bac; Spike.RBD.His.HEK	0.8589	0.9745	0.9745	0.7709	0.9679	0.9679
5	NP; S1.HisTag; S2; Spike.RBD.Bac; Spike.RBD.rFc	0.8908	0.972	0.972	0.7751	0.9693	0.9693
5	NP; S1.HisTag; S2; Spike.RBD.His.HEK; Spike.RBD.rFc	0.7815	0.9704	0.9704	0.7767	0.9712	0.9712
5	NP; S1.HisTag; Spike.RBD.Bac; Spike.RBD.His.HEK; Spike.RBD.rFc	0.8197	0.97	0.9699	0.7379	0.9727	0.9726
5	NP; S1.mFcTag; S1.RBD; S1+S2; S2	0.7058	0.974	0.974	0.7921	0.9749	0.9748
5	NP; S1.mFcTag; S1.RBD; S1+S2; Spike.RBD.Bac	0.8147	0.9721	0.972	0.7454	0.9678	0.9677
5	NP; S1.mFcTag; S1.RBD; S1+S2; Spike.RBD.His.HEK	0.8101	0.9545	0.9545	0.7408	0.9823	0.9822
5	NP; S1.mFcTag; S1.RBD; S1+S2; Spike.RBD.rFc	0.8295	0.9594	0.9594	0.7836	0.9723	0.9722
5	NP; S1.mFcTag; S1.RBD; S2; Spike.RBD.Bac	0.754	0.9772	0.9772	0.7794	0.966	0.9659
5	NP; S1.mFcTag; S1.RBD; S2; Spike.RBD.His.HEK	0.7975	0.958	0.958	0.7977	0.9723	0.9723
5	NP; S1.mFcTag; S1.RBD; S2; Spike.RBD.rFc	0.8149	0.9641	0.9641	0.7812	0.9732	0.9731
5	NP; S1.mFcTag; S1.RBD; Spike.RBD.Bac; Spike.RBD.His.HEK	0.7799	0.9615	0.9615	0.7107	0.9783	0.9782
5	NP; S1.mFcTag; S1.RBD; Spike.RBD.Bac; Spike.RBD.rFc	0.8013	0.9623	0.9623	0.728	0.9683	0.9683
5	NP; S1.mFcTag; S1.RBD; Spike.RBD.His.HEK; Spike.RBD.rFc	0.7833	0.9633	0.9632	0.7066	0.9821	0.982
5	NP; S1.mFcTag; S1+S2; S2; Spike.RBD.Bac	0.7642	0.9789	0.9788	0.7772	0.962	0.9619
5	NP; S1.mFcTag; S1+S2; S2; Spike.RBD.His.HEK	0.7855	0.9639	0.9639	0.8016	0.97	0.97
5	NP; S1.mFcTag; S1+S2; S2; Spike.RBD.rFc	0.8018	0.9611	0.9611	0.8049	0.9701	0.9701
5	NP; S1.mFcTag; S1+S2; Spike.RBD.Bac; Spike.RBD.His.HEK	0.8142	0.9819	0.9818	0.7375	0.9775	0.9775
5	NP; S1.mFcTag; S1+S2; Spike.RBD.Bac; Spike.RBD.rFc	0.8732	0.9717	0.9717	0.7794	0.9664	0.9664
5	NP; S1.mFcTag; S1+S2; Spike.RBD.His.HEK; Spike.RBD.rFc	0.8037	0.9699	0.9699	0.7411	0.9809	0.9808
5	NP; S1.mFcTag; S2; Spike.RBD.Bac; Spike.RBD.His.HEK	0.8357	0.972	0.972	0.7868	0.9672	0.9672
5	NP; S1.mFcTag; S2; Spike.RBD.Bac; Spike.RBD.rFc	0.8669	0.9569	0.9569	0.7898	0.9655	0.9655
5	NP; S1.mFcTag; S2; Spike.RBD.His.HEK; Spike.RBD.rFc	0.7955	0.9657	0.9657	0.7966	0.9736	0.9736
5	NP; S1.mFcTag; Spike.RBD.Bac; Spike.RBD.His.HEK; Spike.RBD.rFc	0.8139	0.9574	0.9574	0.7198	0.9785	0.9784
5	NP; S1.RBD; S1+S2; S2; Spike.RBD.Bac	0.8227	0.9658	0.9658	0.8094	0.9625	0.9625
5	NP; S1.RBD; S1+S2; S2; Spike.RBD.His.HEK	0.7695	0.9706	0.9706	0.8083	0.9683	0.9683
5	NP; S1.RBD; S1+S2; S2; Spike.RBD.rFc	0.8123	0.9653	0.9653	0.8091	0.969	0.969
5	NP; S1.RBD; S1+S2; Spike.RBD.Bac; Spike.RBD.His.HEK	0.8154	0.9816	0.9816	0.742	0.9811	0.981
5	NP; S1.RBD; S1+S2; Spike.RBD.Bac; Spike.RBD.rFc	0.8578	0.9775	0.9775	0.7794	0.9725	0.9723
5	NP; S1.RBD; S1+S2; Spike.RBD.His.HEK; Spike.RBD.rFc	0.8187	0.9694	0.9694	0.7448	0.9818	0.9817
5	NP; S1.RBD; S2; Spike.RBD.Bac; Spike.RBD.His.HEK	0.8372	0.9696	0.9696	0.8016	0.9713	0.9713
5	NP; S1.RBD; S2; Spike.RBD.Bac; Spike.RBD.rFc	0.8631	0.9643	0.9643	0.8093	0.9604	0.9604
5	NP; S1.RBD; S2; Spike.RBD.His.HEK; Spike.RBD.rFc	0.8122	0.967	0.967	0.8105	0.9706	0.9705
5	NP; S1.RBD; Spike.RBD.Bac; Spike.RBD.His.HEK; Spike.RBD.rFc	0.8203	0.9618	0.9617	0.7269	0.9796	0.9796
5	NP; S1+S2; S2; Spike.RBD.Bac; Spike.RBD.His.HEK	0.8396	0.967	0.967	0.802	0.9685	0.9684
5	NP; S1+S2; S2; Spike.RBD.Bac; Spike.RBD.rFc	0.8657	0.971	0.971	0.8183	0.9602	0.9601
5	NP; S1+S2; S2; Spike.RBD.His.HEK; Spike.RBD.rFc	0.7894	0.9678	0.9678	0.8151	0.9736	0.9736
5	NP; S1+S2; Spike.RBD.Bac; Spike.RBD.His.HEK; Spike.RBD.rFc	0.8739	0.9757	0.9757	0.7441	0.9803	0.9802
5	NP; S2; Spike.RBD.Bac; Spike.RBD.His.HEK; Spike.RBD.rFc	0.8879	0.9612	0.9612	0.8073	0.9664	0.9663
5	Pl.pro; S1; S1.HisTag; S1.mFcTag; S1.RBD	0.7814	0.9699	0.9698	0.6843	0.9794	0.9793
5	Pl.pro; S1; S1.HisTag; S1.mFcTag; S1+S2	0.9042	0.9688	0.9688	0.7336	0.9748	0.9748
5	Pl.pro; S1; S1.HisTag; S1.mFcTag; S2	0.8976	0.9585	0.9585	0.6782	0.9823	0.9822
5	Pl.pro; S1; S1.HisTag; S1.mFcTag; Spike.RBD.Bac	0.7503	0.9767	0.9767	0.6933	0.9669	0.9668
5	Pl.pro; S1; S1.HisTag; S1.mFcTag; Spike.RBD.His.HEK	0.7928	0.9636	0.9635	0.7219	0.9765	0.9764
5	Pl.pro; S1; S1.HisTag; S1.mFcTag; Spike.RBD.rFc	0.7788	0.9704	0.9703	0.7202	0.9733	0.9732
5	Pl.pro; S1; S1.HisTag; S1.RBD; S1+S2	0.9162	0.9646	0.9646	0.7653	0.9748	0.9747
5	Pl.pro; S1; S1.HisTag; S1.RBD; S2	0.9094	0.9567	0.9568	0.7531	0.9798	0.9798
5	Pl.pro; S1; S1.HisTag; S1.RBD; Spike.RBD.Bac	0.8139	0.9706	0.9706	0.7319	0.9687	0.9687
5	Pl.pro; S1; S1.HisTag; S1.RBD; Spike.RBD.His.HEK	0.7908	0.9673	0.9672	0.7272	0.9784	0.9784
5	Pl.pro; S1; S1.HisTag; S1.RBD; Spike.RBD.rFc	0.7909	0.9673	0.9672	0.7317	0.9767	0.9767
5	Pl.pro; S1; S1.HisTag; S1+S2; S2	0.9147	0.961	0.9611	0.7352	0.9775	0.9774
5	Pl.pro; S1; S1.HisTag; S1+S2; Spike.RBD.Bac	0.9161	0.9671	0.967	0.7549	0.9651	0.9651
5	Pl.pro; S1; S1.HisTag; S1+S2; Spike.RBD.His.HEK	0.9193	0.9639	0.9639	0.7614	0.974	0.9739
5	Pl.pro; S1; S1.HisTag; S1+S2; Spike.RBD.rFc	0.9224	0.9684	0.9684	0.7628	0.9765	0.9764
5	Pl.pro; S1; S1.HisTag; S2; Spike.RBD.Bac	0.9096	0.9577	0.9577	0.7044	0.9754	0.9754
5	Pl.pro; S1; S1.HisTag; S2; Spike.RBD.His.HEK	0.9132	0.9501	0.9501	0.7549	0.9748	0.9748
5	Pl.pro; S1; S1.HisTag; S2; Spike.RBD.rFc	0.9129	0.9503	0.9504	0.7558	0.9767	0.9767
5	Pl.pro; S1; S1.HisTag; Spike.RBD.Bac; Spike.RBD.His.HEK	0.8047	0.9651	0.9651	0.7295	0.9729	0.9729
5	Pl.pro; S1; S1.HisTag; Spike.RBD.Bac; Spike.RBD.rFc	0.7927	0.9752	0.9751	0.7403	0.9655	0.9654
5	Pl.pro; S1; S1.HisTag; Spike.RBD.His.HEK; Spike.RBD.rFc	0.8022	0.9648	0.9648	0.7253	0.9775	0.9775
5	Pl.pro; S1; S1.mFcTag; S1.RBD; S1+S2	0.9095	0.9686	0.9686	0.7095	0.9839	0.9838
5	Pl.pro; S1; S1.mFcTag; S1.RBD; S2	0.8752	0.9613	0.9613	0.7648	0.9769	0.9768
5	Pl.pro; S1; S1.mFcTag; S1.RBD; Spike.RBD.Bac	0.788	0.9645	0.9645	0.6634	0.9708	0.9707
5	Pl.pro; S1; S1.mFcTag; S1.RBD; Spike.RBD.His.HEK	0.773	0.9668	0.9668	0.7021	0.987	0.9868
5	Pl.pro; S1; S1.mFcTag; S1.RBD; Spike.RBD.rFc	0.7513	0.9709	0.9708	0.6762	0.9786	0.9785
5	Pl.pro; S1; S1.mFcTag; S1+S2; S2	0.8941	0.9734	0.9734	0.7444	0.9647	0.9646
5	Pl.pro; S1; S1.mFcTag; S1+S2; Spike.RBD.Bac	0.8929	0.973	0.973	0.7084	0.9633	0.9633
5	Pl.pro; S1; S1.mFcTag; S1+S2; Spike.RBD.His.HEK	0.9074	0.9646	0.9646	0.7477	0.9851	0.985
5	Pl.pro; S1; S1.mFcTag; S1+S2; Spike.RBD.rFc	0.9014	0.9695	0.9696	0.7373	0.9772	0.9771
5	Pl.pro; S1; S1.mFcTag; S2; Spike.RBD.Bac	0.8061	0.9724	0.9723	0.6947	0.9626	0.9626
5	Pl.pro; S1; S1.mFcTag; S2; Spike.RBD.His.HEK	0.8683	0.9641	0.9641	0.7814	0.9734	0.9733
5	Pl.pro; S1; S1.mFcTag; S2; Spike.RBD.rFc	0.8569	0.9599	0.9599	0.7743	0.9686	0.9685
5	Pl.pro; S1; S1.mFcTag; Spike.RBD.Bac; Spike.RBD.His.HEK	0.7963	0.9648	0.9647	0.718	0.9765	0.9764
5	Pl.pro; S1; S1.mFcTag; Spike.RBD.Bac; Spike.RBD.rFc	0.7915	0.9678	0.9677	0.7124	0.9648	0.9647
5	Pl.pro; S1; S1.mFcTag; Spike.RBD.His.HEK; Spike.RBD.rFc	0.7593	0.9735	0.9734	0.7107	0.9825	0.9824
5	Pl.pro; S1; S1.RBD; S1+S2; S2	0.8768	0.967	0.967	0.7809	0.975	0.9749
5	Pl.pro; S1; S1.RBD; S1+S2; Spike.RBD.Bac	0.8947	0.9659	0.9659	0.7398	0.9672	0.967
5	Pl.pro; S1; S1.RBD; S1+S2; Spike.RBD.His.HEK	0.8879	0.9763	0.9763	0.7495	0.9839	0.9838
5	Pl.pro; S1; S1.RBD; S1+S2; Spike.RBD.rFc	0.8805	0.9676	0.9676	0.7346	0.9795	0.9795
5	Pl.pro; S1; S1.RBD; S2; Spike.RBD.Bac	0.8532	0.9647	0.9647	0.7808	0.9661	0.9661
5	Pl.pro; S1; S1.RBD; S2; Spike.RBD.His.HEK	0.8329	0.9676	0.9676	0.8	0.9756	0.9756
5	Pl.pro; S1; S1.RBD; S2; Spike.RBD.rFc	0.826	0.9659	0.9659	0.8032	0.9693	0.9692
5	Pl.pro; S1; S1.RBD; Spike.RBD.Bac; Spike.RBD.His.HEK	0.7688	0.9699	0.9698	0.7268	0.9785	0.9784
5	Pl.pro; S1; S1.RBD; Spike.RBD.Bac; Spike.RBD.rFc	0.7328	0.9779	0.9778	0.7172	0.9711	0.9709
5	Pl.pro; S1; S1.RBD; Spike.RBD.His.HEK; Spike.RBD.rFc	0.7039	0.9821	0.982	0.7225	0.9803	0.9802
5	Pl.pro; S1; S1+S2; S2; Spike.RBD.Bac	0.7238	0.9674	0.9674	0.6598	0.972	0.972
5	Pl.pro; S1; S1+S2; S2; Spike.RBD.His.HEK	0.8906	0.9641	0.9642	0.8026	0.9754	0.9754
5	Pl.pro; S1; S1+S2; S2; Spike.RBD.rFc	0.8837	0.9657	0.9657	0.7923	0.9693	0.9692
5	Pl.pro; S1; S1+S2; Spike.RBD.Bac; Spike.RBD.His.HEK	0.9083	0.9748	0.9748	0.7554	0.9766	0.9766
5	Pl.pro; S1; S1+S2; Spike.RBD.Bac; Spike.RBD.rFc	0.9088	0.978	0.9779	0.7604	0.9662	0.9662
5	Pl.pro; S1; S1+S2; Spike.RBD.His.HEK; Spike.RBD.rFc	0.8916	0.9753	0.9752	0.7525	0.9832	0.9831
5	Pl.pro; S1; S2; Spike.RBD.Bac; Spike.RBD.His.HEK	0.8679	0.9699	0.9699	0.7782	0.9724	0.9724
5	Pl.pro; S1; S2; Spike.RBD.Bac; Spike.RBD.rFc	0.8512	0.9656	0.9656	0.778	0.9591	0.9591
5	Pl.pro; S1; S2; Spike.RBD.His.HEK; Spike.RBD.rFc	0.831	0.9703	0.9703	0.7995	0.9728	0.9727
5	Pl.pro; S1; Spike.RBD.Bac; Spike.RBD.His.HEK; Spike.RBD.rFc	0.7421	0.9796	0.9795	0.7337	0.9786	0.9786
5	Pl.pro; S1.HisTag; S1.mFcTag; S1.RBD; S1+S2	0.7847	0.9661	0.9661	0.7475	0.9773	0.9773
5	Pl.pro; S1.HisTag; S1.mFcTag; S1.RBD; S2	0.8111	0.9654	0.9654	0.715	0.9782	0.9782
5	Pl.pro; S1.HisTag; S1.mFcTag; S1.RBD; Spike.RBD.Bac	0.8007	0.9691	0.9691	0.6966	0.9728	0.9728
5	Pl.pro; S1.HisTag; S1.mFcTag; S1.RBD; Spike.RBD.His.HEK	0.7783	0.9694	0.9693	0.716	0.9749	0.9748
5	Pl.pro; S1.HisTag; S1.mFcTag; S1.RBD; Spike.RBD.rFc	0.7728	0.9653	0.9652	0.7041	0.9787	0.9786
5	Pl.pro; S1.HisTag; S1.mFcTag; S1+S2; S2	0.7951	0.9661	0.9661	0.7483	0.9743	0.9742
5	Pl.pro; S1.HisTag; S1.mFcTag; S1+S2; Spike.RBD.Bac	0.869	0.9709	0.9709	0.7514	0.9662	0.9662
5	Pl.pro; S1.HisTag; S1.mFcTag; S1+S2; Spike.RBD.His.HEK	0.8047	0.9606	0.9606	0.7484	0.9726	0.9725
5	Pl.pro; S1.HisTag; S1.mFcTag; S1+S2; Spike.RBD.rFc	0.7956	0.9618	0.9618	0.7555	0.9712	0.9712
5	Pl.pro; S1.HisTag; S1.mFcTag; S2; Spike.RBD.Bac	0.8689	0.9683	0.9683	0.7131	0.9721	0.9721
5	Pl.pro; S1.HisTag; S1.mFcTag; S2; Spike.RBD.His.HEK	0.8347	0.9577	0.9577	0.7498	0.9732	0.9732
5	Pl.pro; S1.HisTag; S1.mFcTag; S2; Spike.RBD.rFc	0.825	0.9562	0.9562	0.7401	0.9799	0.9799
5	Pl.pro; S1.HisTag; S1.mFcTag; Spike.RBD.Bac; Spike.RBD.His.HEK	0.8002	0.9659	0.9659	0.7301	0.973	0.9729
5	Pl.pro; S1.HisTag; S1.mFcTag; Spike.RBD.Bac; Spike.RBD.rFc	0.788	0.9746	0.9746	0.7378	0.9648	0.9648
5	Pl.pro; S1.HisTag; S1.mFcTag; Spike.RBD.His.HEK; Spike.RBD.rFc	0.7698	0.9742	0.9741	0.7268	0.9743	0.9743
5	Pl.pro; S1.HisTag; S1.RBD; S1+S2; S2	0.8326	0.957	0.957	0.7865	0.9766	0.9765
5	Pl.pro; S1.HisTag; S1.RBD; S1+S2; Spike.RBD.Bac	0.8814	0.969	0.9689	0.7713	0.9693	0.9692
5	Pl.pro; S1.HisTag; S1.RBD; S1+S2; Spike.RBD.His.HEK	0.8115	0.9601	0.9601	0.765	0.9766	0.9765
5	Pl.pro; S1.HisTag; S1.RBD; S1+S2; Spike.RBD.rFc	0.8022	0.9652	0.9652	0.7673	0.9744	0.9744
5	Pl.pro; S1.HisTag; S1.RBD; S2; Spike.RBD.Bac	0.8968	0.9599	0.96	0.7602	0.9737	0.9737
5	Pl.pro; S1.HisTag; S1.RBD; S2; Spike.RBD.His.HEK	0.844	0.9593	0.9593	0.7775	0.9727	0.9726
5	Pl.pro; S1.HisTag; S1.RBD; S2; Spike.RBD.rFc	0.8341	0.9613	0.9613	0.7794	0.9765	0.9764
5	Pl.pro; S1.HisTag; S1.RBD; Spike.RBD.Bac; Spike.RBD.His.HEK	0.8143	0.9634	0.9633	0.7355	0.9696	0.9695
5	Pl.pro; S1.HisTag; S1.RBD; Spike.RBD.Bac; Spike.RBD.rFc	0.8123	0.9686	0.9686	0.7426	0.9624	0.9624
5	Pl.pro; S1.HisTag; S1.RBD; Spike.RBD.His.HEK; Spike.RBD.rFc	0.785	0.9653	0.9653	0.7288	0.9787	0.9786
5	Pl.pro; S1.HisTag; S1+S2; S2; Spike.RBD.Bac	0.8719	0.9645	0.9645	0.7428	0.977	0.977
5	Pl.pro; S1.HisTag; S1+S2; S2; Spike.RBD.His.HEK	0.8544	0.9571	0.9571	0.7728	0.9722	0.9722
5	Pl.pro; S1.HisTag; S1+S2; S2; Spike.RBD.rFc	0.8432	0.9534	0.9534	0.7837	0.9776	0.9776
5	Pl.pro; S1.HisTag; S1+S2; Spike.RBD.Bac; Spike.RBD.His.HEK	0.8764	0.9739	0.9739	0.7551	0.9701	0.9701
5	Pl.pro; S1.HisTag; S1+S2; Spike.RBD.Bac; Spike.RBD.rFc	0.9013	0.974	0.974	0.7723	0.9699	0.9699
5	Pl.pro; S1.HisTag; S1+S2; Spike.RBD.His.HEK; Spike.RBD.rFc	0.8161	0.9598	0.9598	0.7554	0.9742	0.9742
5	Pl.pro; S1.HisTag; S2; Spike.RBD.Bac; Spike.RBD.His.HEK	0.9003	0.9627	0.9627	0.7681	0.9705	0.9705
5	Pl.pro; S1.HisTag; S2; Spike.RBD.Bac; Spike.RBD.rFc	0.9084	0.9542	0.9543	0.7672	0.9773	0.9773
5	Pl.pro; S1.HisTag; S2; Spike.RBD.His.HEK; Spike.RBD.rFc	0.8408	0.9561	0.9562	0.7719	0.9736	0.9736
5	Pl.pro; S1.HisTag; Spike.RBD.Bac; Spike.RBD.His.HEK; Spike.RBD.rFc	0.8296	0.9571	0.9571	0.7381	0.9723	0.9722
5	Pl.pro; S1.mFcTag; S1.RBD; S1+S2; S2	0.7809	0.9568	0.9567	0.7825	0.9762	0.9761
5	Pl.pro; S1.mFcTag; S1.RBD; S1+S2; Spike.RBD.Bac	0.8509	0.9709	0.9709	0.7398	0.97	0.9699
5	Pl.pro; S1.mFcTag; S1.RBD; S1+S2; Spike.RBD.His.HEK	0.7968	0.9628	0.9628	0.7441	0.9825	0.9824
5	Pl.pro; S1.mFcTag; S1.RBD; S1+S2; Spike.RBD.rFc	0.7767	0.9656	0.9656	0.7394	0.9831	0.983
5	Pl.pro; S1.mFcTag; S1.RBD; S2; Spike.RBD.Bac	0.8659	0.9551	0.9551	0.7672	0.9649	0.9649
5	Pl.pro; S1.mFcTag; S1.RBD; S2; Spike.RBD.His.HEK	0.82	0.9546	0.9546	0.7895	0.9742	0.9742
5	Pl.pro; S1.mFcTag; S1.RBD; S2; Spike.RBD.rFc	0.7961	0.9607	0.9607	0.783	0.9674	0.9674
5	Pl.pro; S1.mFcTag; S1.RBD; Spike.RBD.Bac; Spike.RBD.His.HEK	0.7979	0.968	0.9679	0.7219	0.9781	0.9781
5	Pl.pro; S1.mFcTag; S1.RBD; Spike.RBD.Bac; Spike.RBD.rFc	0.7825	0.9689	0.9689	0.7004	0.9686	0.9686
5	Pl.pro; S1.mFcTag; S1.RBD; Spike.RBD.His.HEK; Spike.RBD.rFc	0.7346	0.9745	0.9744	0.7044	0.9841	0.984
5	Pl.pro; S1.mFcTag; S1+S2; S2; Spike.RBD.Bac	0.8215	0.9636	0.9636	0.7777	0.9648	0.9647
5	Pl.pro; S1.mFcTag; S1+S2; S2; Spike.RBD.His.HEK	0.7946	0.9634	0.9634	0.7982	0.9761	0.9761
5	Pl.pro; S1.mFcTag; S1+S2; S2; Spike.RBD.rFc	0.7885	0.9586	0.9586	0.8036	0.9704	0.9704
5	Pl.pro; S1.mFcTag; S1+S2; Spike.RBD.Bac; Spike.RBD.His.HEK	0.843	0.9786	0.9785	0.7481	0.9789	0.9788
5	Pl.pro; S1.mFcTag; S1+S2; Spike.RBD.Bac; Spike.RBD.rFc	0.8725	0.9746	0.9746	0.7569	0.9726	0.9726
5	Pl.pro; S1.mFcTag; S1+S2; Spike.RBD.His.HEK; Spike.RBD.rFc	0.7603	0.9723	0.9723	0.7492	0.9817	0.9816
5	Pl.pro; S1.mFcTag; S2; Spike.RBD.Bac; Spike.RBD.His.HEK	0.8767	0.9669	0.9669	0.7857	0.9714	0.9713
5	Pl.pro; S1.mFcTag; S2; Spike.RBD.Bac; Spike.RBD.rFc	0.8542	0.9593	0.9593	0.7843	0.9572	0.9571
5	Pl.pro; S1.mFcTag; S2; Spike.RBD.His.HEK; Spike.RBD.rFc	0.7879	0.9635	0.9635	0.8019	0.9727	0.9726
5	Pl.pro; S1.mFcTag; Spike.RBD.Bac; Spike.RBD.His.HEK; Spike.RBD.rFc	0.8119	0.9654	0.9653	0.7282	0.9795	0.9794
5	Pl.pro; S1.RBD; S1+S2; S2; Spike.RBD.Bac	0.8452	0.9542	0.9542	0.7928	0.9663	0.9662
5	Pl.pro; S1.RBD; S1+S2; S2; Spike.RBD.His.HEK	0.7057	0.9749	0.9749	0.8046	0.9809	0.9809
5	Pl.pro; S1.RBD; S1+S2; S2; Spike.RBD.rFc	0.6889	0.9707	0.9707	0.8105	0.9681	0.9681
5	Pl.pro; S1.RBD; S1+S2; Spike.RBD.Bac; Spike.RBD.His.HEK	0.8409	0.9789	0.9789	0.7506	0.9791	0.9791
5	Pl.pro; S1.RBD; S1+S2; Spike.RBD.Bac; Spike.RBD.rFc	0.8491	0.9694	0.9694	0.7554	0.9752	0.9751
5	Pl.pro; S1.RBD; S1+S2; Spike.RBD.His.HEK; Spike.RBD.rFc	0.6996	0.9835	0.9835	0.7544	0.9798	0.9797
5	Pl.pro; S1.RBD; S2; Spike.RBD.Bac; Spike.RBD.His.HEK	0.878	0.9639	0.9639	0.7984	0.9741	0.974
5	Pl.pro; S1.RBD; S2; Spike.RBD.Bac; Spike.RBD.rFc	0.8342	0.9646	0.9646	0.8061	0.9601	0.9601
5	Pl.pro; S1.RBD; S2; Spike.RBD.His.HEK; Spike.RBD.rFc	0.7067	0.9778	0.9778	0.8047	0.9767	0.9766
5	Pl.pro; S1.RBD; Spike.RBD.Bac; Spike.RBD.His.HEK; Spike.RBD.rFc	0.7556	0.9764	0.9764	0.7272	0.9814	0.9814
5	Pl.pro; S1+S2; S2; Spike.RBD.Bac; Spike.RBD.His.HEK	0.8563	0.96	0.96	0.8002	0.9752	0.9752
5	Pl.pro; S1+S2; S2; Spike.RBD.Bac; Spike.RBD.rFc	0.8444	0.9677	0.9677	0.8048	0.9645	0.9645
5	Pl.pro; S1+S2; S2; Spike.RBD.His.HEK; Spike.RBD.rFc	0.7094	0.975	0.975	0.8122	0.9779	0.9779
5	Pl.pro; S1+S2; Spike.RBD.Bac; Spike.RBD.His.HEK; Spike.RBD.rFc	0.883	0.9696	0.9696	0.753	0.9794	0.9793
5	Pl.pro; S2; Spike.RBD.Bac; Spike.RBD.His.HEK; Spike.RBD.rFc	0.8679	0.9699	0.9699	0.8046	0.9694	0.9694
5	S1; S1.HisTag; S1.mFcTag; S1.RBD; S1+S2	0.9136	0.9693	0.9693	0.7496	0.9826	0.9826
5	S1; S1.HisTag; S1.mFcTag; S1.RBD; S2	0.8434	0.9673	0.9674	0.7344	0.9785	0.9785
5	S1; S1.HisTag; S1.mFcTag; S1.RBD; Spike.RBD.Bac	0.758	0.9631	0.9631	0.7031	0.98	0.9799
5	S1; S1.HisTag; S1.mFcTag; S1.RBD; Spike.RBD.His.HEK	0.7485	0.9602	0.9602	0.7128	0.9759	0.9759
5	S1; S1.HisTag; S1.mFcTag; S1.RBD; Spike.RBD.rFc	0.7468	0.9642	0.9642	0.725	0.982	0.9819
5	S1; S1.HisTag; S1.mFcTag; S1+S2; S2	0.9036	0.9552	0.9553	0.7477	0.9826	0.9826
5	S1; S1.HisTag; S1.mFcTag; S1+S2; Spike.RBD.Bac	0.9107	0.9749	0.9749	0.7655	0.9717	0.9716
5	S1; S1.HisTag; S1.mFcTag; S1+S2; Spike.RBD.His.HEK	0.9164	0.9721	0.9721	0.7632	0.9752	0.9752
5	S1; S1.HisTag; S1.mFcTag; S1+S2; Spike.RBD.rFc	0.9124	0.9685	0.9685	0.7596	0.9786	0.9785
5	S1; S1.HisTag; S1.mFcTag; S2; Spike.RBD.Bac	0.8434	0.9675	0.9676	0.7263	0.9782	0.9782
5	S1; S1.HisTag; S1.mFcTag; S2; Spike.RBD.His.HEK	0.8676	0.9537	0.9537	0.7503	0.9806	0.9806
5	S1; S1.HisTag; S1.mFcTag; S2; Spike.RBD.rFc	0.8962	0.9554	0.9555	0.753	0.9831	0.9831
5	S1; S1.HisTag; S1.mFcTag; Spike.RBD.Bac; Spike.RBD.His.HEK	0.7613	0.9564	0.9563	0.7262	0.9747	0.9746
5	S1; S1.HisTag; S1.mFcTag; Spike.RBD.Bac; Spike.RBD.rFc	0.7835	0.9672	0.9672	0.7382	0.9733	0.9732
5	S1; S1.HisTag; S1.mFcTag; Spike.RBD.His.HEK; Spike.RBD.rFc	0.7566	0.9602	0.9601	0.7251	0.9753	0.9753
5	S1; S1.HisTag; S1.RBD; S1+S2; S2	0.8909	0.9756	0.9756	0.7828	0.9789	0.9789
5	S1; S1.HisTag; S1.RBD; S1+S2; Spike.RBD.Bac	0.9101	0.9638	0.9638	0.7827	0.9747	0.9747
5	S1; S1.HisTag; S1.RBD; S1+S2; Spike.RBD.His.HEK	0.901	0.9721	0.9721	0.7672	0.9752	0.9752
5	S1; S1.HisTag; S1.RBD; S1+S2; Spike.RBD.rFc	0.9046	0.962	0.962	0.7781	0.9763	0.9762
5	S1; S1.HisTag; S1.RBD; S2; Spike.RBD.Bac	0.7997	0.9761	0.9761	0.7663	0.9781	0.9781
5	S1; S1.HisTag; S1.RBD; S2; Spike.RBD.His.HEK	0.7275	0.9776	0.9776	0.7764	0.9777	0.9776
5	S1; S1.HisTag; S1.RBD; S2; Spike.RBD.rFc	0.8511	0.9655	0.9655	0.7785	0.9813	0.9813
5	S1; S1.HisTag; S1.RBD; Spike.RBD.Bac; Spike.RBD.His.HEK	0.7636	0.963	0.963	0.7283	0.976	0.9759
5	S1; S1.HisTag; S1.RBD; Spike.RBD.Bac; Spike.RBD.rFc	0.799	0.9623	0.9623	0.7478	0.9735	0.9734
5	S1; S1.HisTag; S1.RBD; Spike.RBD.His.HEK; Spike.RBD.rFc	0.751	0.9576	0.9576	0.7369	0.9773	0.9773
5	S1; S1.HisTag; S1+S2; S2; Spike.RBD.Bac	0.906	0.968	0.968	0.7571	0.9793	0.9792
5	S1; S1.HisTag; S1+S2; S2; Spike.RBD.His.HEK	0.883	0.9781	0.9781	0.7813	0.9798	0.9798
5	S1; S1.HisTag; S1+S2; S2; Spike.RBD.rFc	0.8964	0.969	0.969	0.7795	0.981	0.981
5	S1; S1.HisTag; S1+S2; Spike.RBD.Bac; Spike.RBD.His.HEK	0.9079	0.9719	0.9719	0.7671	0.9759	0.9759
5	S1; S1.HisTag; S1+S2; Spike.RBD.Bac; Spike.RBD.rFc	0.9264	0.9802	0.9802	0.7809	0.9712	0.9712
5	S1; S1.HisTag; S1+S2; Spike.RBD.His.HEK; Spike.RBD.rFc	0.898	0.9713	0.9713	0.7691	0.976	0.976
5	S1; S1.HisTag; S2; Spike.RBD.Bac; Spike.RBD.His.HEK	0.8491	0.9749	0.9749	0.765	0.9739	0.9739
5	S1; S1.HisTag; S2; Spike.RBD.Bac; Spike.RBD.rFc	0.8911	0.9641	0.9641	0.7705	0.9767	0.9766
5	S1; S1.HisTag; S2; Spike.RBD.His.HEK; Spike.RBD.rFc	0.7576	0.9752	0.9752	0.7792	0.9769	0.9769
5	S1; S1.HisTag; Spike.RBD.Bac; Spike.RBD.His.HEK; Spike.RBD.rFc	0.8124	0.954	0.9541	0.7374	0.9752	0.9752
5	S1; S1.mFcTag; S1.RBD; S1+S2; S2	0.8039	0.9771	0.9771	0.7809	0.9834	0.9833
5	S1; S1.mFcTag; S1.RBD; S1+S2; Spike.RBD.Bac	0.8534	0.9717	0.9717	0.7399	0.9744	0.9743
5	S1; S1.mFcTag; S1.RBD; S1+S2; Spike.RBD.His.HEK	0.8946	0.9555	0.9556	0.7363	0.9854	0.9852
5	S1; S1.mFcTag; S1.RBD; S1+S2; Spike.RBD.rFc	0.9012	0.9602	0.9603	0.7584	0.9741	0.974
5	S1; S1.mFcTag; S1.RBD; S2; Spike.RBD.Bac	0.6932	0.9749	0.9748	0.782	0.972	0.972
5	S1; S1.mFcTag; S1.RBD; S2; Spike.RBD.His.HEK	0.7202	0.9728	0.9728	0.8003	0.9785	0.9784
5	S1; S1.mFcTag; S1.RBD; S2; Spike.RBD.rFc	0.8066	0.9624	0.9624	0.7892	0.9774	0.9773
5	S1; S1.mFcTag; S1.RBD; Spike.RBD.Bac; Spike.RBD.His.HEK	0.736	0.9526	0.9526	0.7048	0.9799	0.9798
5	S1; S1.mFcTag; S1.RBD; Spike.RBD.Bac; Spike.RBD.rFc	0.7745	0.9661	0.966	0.7226	0.975	0.9748
5	S1; S1.mFcTag; S1.RBD; Spike.RBD.His.HEK; Spike.RBD.rFc	0.7189	0.9636	0.9635	0.7029	0.9843	0.9842
5	S1; S1.mFcTag; S1+S2; S2; Spike.RBD.Bac	0.7921	0.9805	0.9805	0.7657	0.9725	0.9724
5	S1; S1.mFcTag; S1+S2; S2; Spike.RBD.His.HEK	0.8788	0.967	0.967	0.8116	0.9773	0.9772
5	S1; S1.mFcTag; S1+S2; S2; Spike.RBD.rFc	0.8912	0.9646	0.9646	0.7989	0.9822	0.9822
5	S1; S1.mFcTag; S1+S2; Spike.RBD.Bac; Spike.RBD.His.HEK	0.893	0.9722	0.9722	0.7464	0.9807	0.9807
5	S1; S1.mFcTag; S1+S2; Spike.RBD.Bac; Spike.RBD.rFc	0.9166	0.9791	0.9791	0.77	0.9719	0.9718
5	S1; S1.mFcTag; S1+S2; Spike.RBD.His.HEK; Spike.RBD.rFc	0.8913	0.9692	0.9692	0.7493	0.9831	0.9829
5	S1; S1.mFcTag; S2; Spike.RBD.Bac; Spike.RBD.His.HEK	0.7927	0.976	0.976	0.7869	0.9779	0.9778
5	S1; S1.mFcTag; S2; Spike.RBD.Bac; Spike.RBD.rFc	0.855	0.9609	0.961	0.7861	0.9651	0.9651
5	S1; S1.mFcTag; S2; Spike.RBD.His.HEK; Spike.RBD.rFc	0.7863	0.9655	0.9656	0.8035	0.9773	0.9773
5	S1; S1.mFcTag; Spike.RBD.Bac; Spike.RBD.His.HEK; Spike.RBD.rFc	0.7828	0.9566	0.9565	0.7196	0.9813	0.9812
5	S1; S1.RBD; S1+S2; S2; Spike.RBD.Bac	0.8404	0.9719	0.9719	0.7954	0.9687	0.9687
5	S1; S1.RBD; S1+S2; S2; Spike.RBD.His.HEK	0.8822	0.9701	0.9701	0.8141	0.9783	0.9782
5	S1; S1.RBD; S1+S2; S2; Spike.RBD.rFc	0.8771	0.9668	0.9668	0.8054	0.9794	0.9794
5	S1; S1.RBD; S1+S2; Spike.RBD.Bac; Spike.RBD.His.HEK	0.8933	0.9763	0.9763	0.7529	0.9791	0.979
5	S1; S1.RBD; S1+S2; Spike.RBD.Bac; Spike.RBD.rFc	0.9134	0.9747	0.9747	0.7687	0.972	0.972
5	S1; S1.RBD; S1+S2; Spike.RBD.His.HEK; Spike.RBD.rFc	0.8892	0.9741	0.974	0.7514	0.9803	0.9802
5	S1; S1.RBD; S2; Spike.RBD.Bac; Spike.RBD.His.HEK	0.8121	0.9719	0.9719	0.7974	0.9782	0.9781
5	S1; S1.RBD; S2; Spike.RBD.Bac; Spike.RBD.rFc	0.8401	0.9693	0.9693	0.8084	0.9687	0.9687
5	S1; S1.RBD; S2; Spike.RBD.His.HEK; Spike.RBD.rFc	0.8023	0.9689	0.9689	0.8067	0.9746	0.9746
5	S1; S1.RBD; Spike.RBD.Bac; Spike.RBD.His.HEK; Spike.RBD.rFc	0.7473	0.9702	0.9701	0.7241	0.9807	0.9806
5	S1; S1+S2; S2; Spike.RBD.Bac; Spike.RBD.His.HEK	0.8994	0.9672	0.9672	0.8075	0.9778	0.9777
5	S1; S1+S2; S2; Spike.RBD.Bac; Spike.RBD.rFc	0.9182	0.9705	0.9705	0.8025	0.973	0.973
5	S1; S1+S2; S2; Spike.RBD.His.HEK; Spike.RBD.rFc	0.8828	0.9697	0.9698	0.8201	0.9787	0.9787
5	S1; S1+S2; Spike.RBD.Bac; Spike.RBD.His.HEK; Spike.RBD.rFc	0.9209	0.9762	0.9762	0.7522	0.9821	0.982
5	S1; S2; Spike.RBD.Bac; Spike.RBD.His.HEK; Spike.RBD.rFc	0.8739	0.9619	0.9619	0.809	0.9751	0.975
5	S1.HisTag; S1.mFcTag; S1.RBD; S1+S2; S2	0.7727	0.9555	0.9555	0.7744	0.9832	0.9831
5	S1.HisTag; S1.mFcTag; S1.RBD; S1+S2; Spike.RBD.Bac	0.8366	0.973	0.973	0.7606	0.98	0.98
5	S1.HisTag; S1.mFcTag; S1.RBD; S1+S2; Spike.RBD.His.HEK	0.7881	0.9536	0.9536	0.7474	0.9745	0.9745
5	S1.HisTag; S1.mFcTag; S1.RBD; S1+S2; Spike.RBD.rFc	0.7952	0.9574	0.9575	0.7544	0.9797	0.9796
5	S1.HisTag; S1.mFcTag; S1.RBD; S2; Spike.RBD.Bac	0.8773	0.9582	0.9583	0.7432	0.9803	0.9803
5	S1.HisTag; S1.mFcTag; S1.RBD; S2; Spike.RBD.His.HEK	0.8083	0.9508	0.9508	0.756	0.9827	0.9827
5	S1.HisTag; S1.mFcTag; S1.RBD; S2; Spike.RBD.rFc	0.8077	0.9553	0.9553	0.7657	0.9834	0.9834
5	S1.HisTag; S1.mFcTag; S1.RBD; Spike.RBD.Bac; Spike.RBD.His.HEK	0.774	0.9578	0.9578	0.717	0.9742	0.9742
5	S1.HisTag; S1.mFcTag; S1.RBD; Spike.RBD.Bac; Spike.RBD.rFc	0.7799	0.9635	0.9635	0.7202	0.9805	0.9804
5	S1.HisTag; S1.mFcTag; S1.RBD; Spike.RBD.His.HEK; Spike.RBD.rFc	0.7485	0.963	0.963	0.7158	0.9791	0.979
5	S1.HisTag; S1.mFcTag; S1+S2; S2; Spike.RBD.Bac	0.8675	0.9583	0.9583	0.763	0.9763	0.9762
5	S1.HisTag; S1.mFcTag; S1+S2; S2; Spike.RBD.His.HEK	0.7984	0.9482	0.9482	0.7796	0.9752	0.9752
5	S1.HisTag; S1.mFcTag; S1+S2; S2; Spike.RBD.rFc	0.799	0.9491	0.9491	0.7834	0.981	0.981
5	S1.HisTag; S1.mFcTag; S1+S2; Spike.RBD.Bac; Spike.RBD.His.HEK	0.8277	0.9824	0.9823	0.7487	0.9773	0.9772
5	S1.HisTag; S1.mFcTag; S1+S2; Spike.RBD.Bac; Spike.RBD.rFc	0.8946	0.9733	0.9733	0.77	0.9743	0.9742
5	S1.HisTag; S1.mFcTag; S1+S2; Spike.RBD.His.HEK; Spike.RBD.rFc	0.787	0.96	0.96	0.7519	0.9721	0.9721
5	S1.HisTag; S1.mFcTag; S2; Spike.RBD.Bac; Spike.RBD.His.HEK	0.8808	0.9638	0.9639	0.7622	0.9749	0.9749
5	S1.HisTag; S1.mFcTag; S2; Spike.RBD.Bac; Spike.RBD.rFc	0.8971	0.9636	0.9636	0.767	0.9803	0.9803
5	S1.HisTag; S1.mFcTag; S2; Spike.RBD.His.HEK; Spike.RBD.rFc	0.7997	0.9562	0.9562	0.7638	0.98	0.98
5	S1.HisTag; S1.mFcTag; Spike.RBD.Bac; Spike.RBD.His.HEK; Spike.RBD.rFc	0.7972	0.9575	0.9575	0.7338	0.974	0.9739
5	S1.HisTag; S1.RBD; S1+S2; S2; Spike.RBD.Bac	0.8755	0.9549	0.955	0.7855	0.9759	0.9759
5	S1.HisTag; S1.RBD; S1+S2; S2; Spike.RBD.His.HEK	0.7394	0.9709	0.9709	0.7905	0.9767	0.9767
5	S1.HisTag; S1.RBD; S1+S2; S2; Spike.RBD.rFc	0.8176	0.9541	0.9541	0.7936	0.9781	0.9781
5	S1.HisTag; S1.RBD; S1+S2; Spike.RBD.Bac; Spike.RBD.His.HEK	0.8303	0.9793	0.9793	0.7593	0.9769	0.9768
5	S1.HisTag; S1.RBD; S1+S2; Spike.RBD.Bac; Spike.RBD.rFc	0.8972	0.9661	0.9661	0.7735	0.9707	0.9707
5	S1.HisTag; S1.RBD; S1+S2; Spike.RBD.His.HEK; Spike.RBD.rFc	0.8057	0.9572	0.9572	0.7587	0.9772	0.9772
5	S1.HisTag; S1.RBD; S2; Spike.RBD.Bac; Spike.RBD.His.HEK	0.8704	0.9612	0.9612	0.7806	0.9772	0.9772
5	S1.HisTag; S1.RBD; S2; Spike.RBD.Bac; Spike.RBD.rFc	0.8983	0.9578	0.9579	0.7805	0.9801	0.9801
5	S1.HisTag; S1.RBD; S2; Spike.RBD.His.HEK; Spike.RBD.rFc	0.8276	0.9501	0.9502	0.7818	0.9797	0.9796
5	S1.HisTag; S1.RBD; Spike.RBD.Bac; Spike.RBD.His.HEK; Spike.RBD.rFc	0.8092	0.9546	0.9546	0.7321	0.9746	0.9745
5	S1.HisTag; S1+S2; S2; Spike.RBD.Bac; Spike.RBD.His.HEK	0.8765	0.9566	0.9566	0.7778	0.977	0.9769
5	S1.HisTag; S1+S2; S2; Spike.RBD.Bac; Spike.RBD.rFc	0.9009	0.9616	0.9616	0.7922	0.9768	0.9768
5	S1.HisTag; S1+S2; S2; Spike.RBD.His.HEK; Spike.RBD.rFc	0.7585	0.9703	0.9703	0.7916	0.9783	0.9782
5	S1.HisTag; S1+S2; Spike.RBD.Bac; Spike.RBD.His.HEK; Spike.RBD.rFc	0.8954	0.9707	0.9707	0.7654	0.9744	0.9744
5	S1.HisTag; S2; Spike.RBD.Bac; Spike.RBD.His.HEK; Spike.RBD.rFc	0.9025	0.9631	0.9631	0.7805	0.9737	0.9736
5	S1.mFcTag; S1.RBD; S1+S2; S2; Spike.RBD.Bac	0.8092	0.96	0.9599	0.7972	0.9751	0.975
5	S1.mFcTag; S1.RBD; S1+S2; S2; Spike.RBD.His.HEK	0.7325	0.9531	0.9532	0.8102	0.981	0.981
5	S1.mFcTag; S1.RBD; S1+S2; S2; Spike.RBD.rFc	0.7631	0.9598	0.9598	0.8046	0.9802	0.9802
5	S1.mFcTag; S1.RBD; S1+S2; Spike.RBD.Bac; Spike.RBD.His.HEK	0.7955	0.9817	0.9816	0.7342	0.9813	0.9812
5	S1.mFcTag; S1.RBD; S1+S2; Spike.RBD.Bac; Spike.RBD.rFc	0.8759	0.9734	0.9734	0.7739	0.977	0.9768
5	S1.mFcTag; S1.RBD; S1+S2; Spike.RBD.His.HEK; Spike.RBD.rFc	0.7618	0.963	0.963	0.744	0.9818	0.9817
5	S1.mFcTag; S1.RBD; S2; Spike.RBD.Bac; Spike.RBD.His.HEK	0.8217	0.9605	0.9605	0.798	0.9808	0.9807
5	S1.mFcTag; S1.RBD; S2; Spike.RBD.Bac; Spike.RBD.rFc	0.8542	0.962	0.9621	0.8029	0.9703	0.9702
5	S1.mFcTag; S1.RBD; S2; Spike.RBD.His.HEK; Spike.RBD.rFc	0.7656	0.9585	0.9585	0.816	0.9777	0.9777
5	S1.mFcTag; S1.RBD; Spike.RBD.Bac; Spike.RBD.His.HEK; Spike.RBD.rFc	0.778	0.9553	0.9553	0.7075	0.9839	0.9838
5	S1.mFcTag; S1+S2; S2; Spike.RBD.Bac; Spike.RBD.His.HEK	0.8214	0.9589	0.9589	0.7998	0.9793	0.9792
5	S1.mFcTag; S1+S2; S2; Spike.RBD.Bac; Spike.RBD.rFc	0.8672	0.9604	0.9604	0.8102	0.9748	0.9747
5	S1.mFcTag; S1+S2; S2; Spike.RBD.His.HEK; Spike.RBD.rFc	0.7247	0.9636	0.9637	0.8218	0.9778	0.9778
5	S1.mFcTag; S1+S2; Spike.RBD.Bac; Spike.RBD.His.HEK; Spike.RBD.rFc	0.8661	0.9789	0.9789	0.7437	0.98	0.9799
5	S1.mFcTag; S2; Spike.RBD.Bac; Spike.RBD.His.HEK; Spike.RBD.rFc	0.8697	0.9569	0.9569	0.814	0.9734	0.9734
5	S1.RBD; S1+S2; S2; Spike.RBD.Bac; Spike.RBD.His.HEK	0.8211	0.9686	0.9685	0.81	0.979	0.9789
5	S1.RBD; S1+S2; S2; Spike.RBD.Bac; Spike.RBD.rFc	0.8443	0.9695	0.9695	0.8176	0.9706	0.9706
5	S1.RBD; S1+S2; S2; Spike.RBD.His.HEK; Spike.RBD.rFc	0.7002	0.9717	0.9716	0.8169	0.9766	0.9766
5	S1.RBD; S1+S2; Spike.RBD.Bac; Spike.RBD.His.HEK; Spike.RBD.rFc	0.8778	0.97	0.97	0.7434	0.9776	0.9776
5	S1.RBD; S2; Spike.RBD.Bac; Spike.RBD.His.HEK; Spike.RBD.rFc	0.8699	0.9724	0.9724	0.817	0.9765	0.9765
5	S1+S2; S2; Spike.RBD.Bac; Spike.RBD.His.HEK; Spike.RBD.rFc	0.8766	0.9644	0.9644	0.8181	0.9752	0.9752
6	NP; Pl.pro; S1; S1.HisTag; S1.mFcTag; S1.RBD	0.8432	0.9604	0.9604	0.7159	0.9731	0.9731
6	NP; Pl.pro; S1; S1.HisTag; S1.mFcTag; S1+S2	0.8998	0.9682	0.9682	0.7507	0.9737	0.9736
6	NP; Pl.pro; S1; S1.HisTag; S1.mFcTag; S2	0.9064	0.9571	0.9572	0.7071	0.9716	0.9716
6	NP; Pl.pro; S1; S1.HisTag; S1.mFcTag; Spike.RBD.Bac	0.8216	0.9766	0.9766	0.72	0.9534	0.9534
6	NP; Pl.pro; S1; S1.HisTag; S1.mFcTag; Spike.RBD.His.HEK	0.8493	0.9631	0.9631	0.7226	0.9727	0.9727
6	NP; Pl.pro; S1; S1.HisTag; S1.mFcTag; Spike.RBD.rFc	0.8423	0.9617	0.9617	0.7316	0.9716	0.9716
6	NP; Pl.pro; S1; S1.HisTag; S1.RBD; S1+S2	0.9156	0.9708	0.9708	0.7783	0.9703	0.9703
6	NP; Pl.pro; S1; S1.HisTag; S1.RBD; S2	0.9087	0.9562	0.9562	0.767	0.9712	0.9712
6	NP; Pl.pro; S1; S1.HisTag; S1.RBD; Spike.RBD.Bac	0.8595	0.9647	0.9648	0.7489	0.9596	0.9595
6	NP; Pl.pro; S1; S1.HisTag; S1.RBD; Spike.RBD.His.HEK	0.859	0.9575	0.9575	0.7353	0.9733	0.9733
6	NP; Pl.pro; S1; S1.HisTag; S1.RBD; Spike.RBD.rFc	0.8531	0.9555	0.9555	0.7532	0.972	0.9719
6	NP; Pl.pro; S1; S1.HisTag; S1+S2; S2	0.9082	0.9613	0.9613	0.7283	0.9748	0.9747
6	NP; Pl.pro; S1; S1.HisTag; S1+S2; Spike.RBD.Bac	0.913	0.9703	0.9703	0.7622	0.9678	0.9677
6	NP; Pl.pro; S1; S1.HisTag; S1+S2; Spike.RBD.His.HEK	0.9195	0.9672	0.9672	0.7608	0.975	0.9749
6	NP; Pl.pro; S1; S1.HisTag; S1+S2; Spike.RBD.rFc	0.9177	0.9677	0.9678	0.7712	0.9693	0.9692
6	NP; Pl.pro; S1; S1.HisTag; S2; Spike.RBD.Bac	0.9167	0.9585	0.9585	0.7255	0.9667	0.9667
6	NP; Pl.pro; S1; S1.HisTag; S2; Spike.RBD.His.HEK	0.9115	0.9509	0.9509	0.755	0.9683	0.9682
6	NP; Pl.pro; S1; S1.HisTag; S2; Spike.RBD.rFc	0.9084	0.9523	0.9524	0.7698	0.9653	0.9652
6	NP; Pl.pro; S1; S1.HisTag; Spike.RBD.Bac; Spike.RBD.His.HEK	0.8583	0.9638	0.9638	0.7368	0.9657	0.9656
6	NP; Pl.pro; S1; S1.HisTag; Spike.RBD.Bac; Spike.RBD.rFc	0.85	0.9696	0.9695	0.7492	0.9614	0.9614
6	NP; Pl.pro; S1; S1.HisTag; Spike.RBD.His.HEK; Spike.RBD.rFc	0.8575	0.9569	0.9569	0.7365	0.9708	0.9708
6	NP; Pl.pro; S1; S1.mFcTag; S1.RBD; S1+S2	0.9115	0.9707	0.9707	0.7213	0.9716	0.9716
6	NP; Pl.pro; S1; S1.mFcTag; S1.RBD; S2	0.8862	0.9616	0.9616	0.7765	0.9611	0.9611
6	NP; Pl.pro; S1; S1.mFcTag; S1.RBD; Spike.RBD.Bac	0.8377	0.957	0.957	0.6999	0.9567	0.9566
6	NP; Pl.pro; S1; S1.mFcTag; S1.RBD; Spike.RBD.His.HEK	0.8329	0.9679	0.9678	0.7215	0.9811	0.981
6	NP; Pl.pro; S1; S1.mFcTag; S1.RBD; Spike.RBD.rFc	0.8131	0.9656	0.9656	0.7057	0.9707	0.9706
6	NP; Pl.pro; S1; S1.mFcTag; S1+S2; S2	0.894	0.9754	0.9753	0.7647	0.9511	0.9511
6	NP; Pl.pro; S1; S1.mFcTag; S1+S2; Spike.RBD.Bac	0.9017	0.9776	0.9775	0.7267	0.9537	0.9536
6	NP; Pl.pro; S1; S1.mFcTag; S1+S2; Spike.RBD.His.HEK	0.9117	0.9697	0.9696	0.7503	0.9791	0.9791
6	NP; Pl.pro; S1; S1.mFcTag; S1+S2; Spike.RBD.rFc	0.9128	0.9699	0.9699	0.7508	0.972	0.9719
6	NP; Pl.pro; S1; S1.mFcTag; S2; Spike.RBD.Bac	0.8403	0.9759	0.9759	0.7334	0.9498	0.9498
6	NP; Pl.pro; S1; S1.mFcTag; S2; Spike.RBD.His.HEK	0.8833	0.9669	0.9669	0.7755	0.9659	0.9659
6	NP; Pl.pro; S1; S1.mFcTag; S2; Spike.RBD.rFc	0.8732	0.9616	0.9616	0.802	0.9558	0.9558
6	NP; Pl.pro; S1; S1.mFcTag; Spike.RBD.Bac; Spike.RBD.His.HEK	0.8572	0.9612	0.9612	0.727	0.9737	0.9736
6	NP; Pl.pro; S1; S1.mFcTag; Spike.RBD.Bac; Spike.RBD.rFc	0.835	0.9635	0.9635	0.7241	0.9623	0.9622
6	NP; Pl.pro; S1; S1.mFcTag; Spike.RBD.His.HEK; Spike.RBD.rFc	0.8281	0.9655	0.9656	0.7163	0.9812	0.9812
6	NP; Pl.pro; S1; S1.RBD; S1+S2; S2	0.916	0.9649	0.9649	0.7963	0.9587	0.9586
6	NP; Pl.pro; S1; S1.RBD; S1+S2; Spike.RBD.Bac	0.9058	0.9623	0.9623	0.7466	0.9636	0.9635
6	NP; Pl.pro; S1; S1.RBD; S1+S2; Spike.RBD.His.HEK	0.9132	0.9633	0.9633	0.7533	0.9806	0.9805
6	NP; Pl.pro; S1; S1.RBD; S1+S2; Spike.RBD.rFc	0.9105	0.9612	0.9611	0.7512	0.9756	0.9755
6	NP; Pl.pro; S1; S1.RBD; S2; Spike.RBD.Bac	0.8912	0.9607	0.9608	0.7941	0.9515	0.9514
6	NP; Pl.pro; S1; S1.RBD; S2; Spike.RBD.His.HEK	0.8869	0.9594	0.9594	0.7977	0.9667	0.9666
6	NP; Pl.pro; S1; S1.RBD; S2; Spike.RBD.rFc	0.8704	0.9667	0.9666	0.8115	0.9625	0.9625
6	NP; Pl.pro; S1; S1.RBD; Spike.RBD.Bac; Spike.RBD.His.HEK	0.8501	0.9631	0.963	0.7339	0.9746	0.9745
6	NP; Pl.pro; S1; S1.RBD; Spike.RBD.Bac; Spike.RBD.rFc	0.8275	0.9695	0.9694	0.7386	0.9655	0.9654
6	NP; Pl.pro; S1; S1.RBD; Spike.RBD.His.HEK; Spike.RBD.rFc	0.8156	0.9712	0.9712	0.7245	0.9813	0.9813
6	NP; Pl.pro; S1; S1+S2; S2; Spike.RBD.Bac	0.8591	0.9654	0.9654	0.6837	0.963	0.963
6	NP; Pl.pro; S1; S1+S2; S2; Spike.RBD.His.HEK	0.9059	0.9642	0.9641	0.8018	0.9678	0.9678
6	NP; Pl.pro; S1; S1+S2; S2; Spike.RBD.rFc	0.9064	0.9631	0.9631	0.8142	0.9621	0.9621
6	NP; Pl.pro; S1; S1+S2; Spike.RBD.Bac; Spike.RBD.His.HEK	0.9162	0.9783	0.9782	0.7532	0.9791	0.979
6	NP; Pl.pro; S1; S1+S2; Spike.RBD.Bac; Spike.RBD.rFc	0.905	0.9771	0.9771	0.7728	0.9628	0.9627
6	NP; Pl.pro; S1; S1+S2; Spike.RBD.His.HEK; Spike.RBD.rFc	0.9133	0.9702	0.9701	0.7543	0.9807	0.9806
6	NP; Pl.pro; S1; S2; Spike.RBD.Bac; Spike.RBD.His.HEK	0.9103	0.96	0.96	0.7834	0.9643	0.9642
6	NP; Pl.pro; S1; S2; Spike.RBD.Bac; Spike.RBD.rFc	0.8778	0.9586	0.9587	0.7982	0.9495	0.9495
6	NP; Pl.pro; S1; S2; Spike.RBD.His.HEK; Spike.RBD.rFc	0.8839	0.9632	0.9632	0.7969	0.9661	0.9661
6	NP; Pl.pro; S1; Spike.RBD.Bac; Spike.RBD.His.HEK; Spike.RBD.rFc	0.8489	0.9626	0.9626	0.7376	0.973	0.973
6	NP; Pl.pro; S1.HisTag; S1.mFcTag; S1.RBD; S1+S2	0.8561	0.9592	0.9592	0.7601	0.9697	0.9697
6	NP; Pl.pro; S1.HisTag; S1.mFcTag; S1.RBD; S2	0.8635	0.9586	0.9586	0.7299	0.9769	0.9768
6	NP; Pl.pro; S1.HisTag; S1.mFcTag; S1.RBD; Spike.RBD.Bac	0.8534	0.9669	0.9669	0.7213	0.9698	0.9698
6	NP; Pl.pro; S1.HisTag; S1.mFcTag; S1.RBD; Spike.RBD.His.HEK	0.85	0.9599	0.9599	0.713	0.9758	0.9758
6	NP; Pl.pro; S1.HisTag; S1.mFcTag; S1.RBD; Spike.RBD.rFc	0.8387	0.9591	0.9591	0.7192	0.9789	0.9788
6	NP; Pl.pro; S1.HisTag; S1.mFcTag; S1+S2; S2	0.8469	0.9633	0.9632	0.752	0.9694	0.9693
6	NP; Pl.pro; S1.HisTag; S1.mFcTag; S1+S2; Spike.RBD.Bac	0.89	0.9718	0.9718	0.766	0.9593	0.9593
6	NP; Pl.pro; S1.HisTag; S1.mFcTag; S1+S2; Spike.RBD.His.HEK	0.8602	0.9589	0.959	0.7583	0.971	0.971
6	NP; Pl.pro; S1.HisTag; S1.mFcTag; S1+S2; Spike.RBD.rFc	0.8542	0.9625	0.9625	0.7672	0.9708	0.9708
6	NP; Pl.pro; S1.HisTag; S1.mFcTag; S2; Spike.RBD.Bac	0.8932	0.9698	0.9698	0.7329	0.9631	0.9631
6	NP; Pl.pro; S1.HisTag; S1.mFcTag; S2; Spike.RBD.His.HEK	0.8732	0.9516	0.9516	0.7582	0.9637	0.9637
6	NP; Pl.pro; S1.HisTag; S1.mFcTag; S2; Spike.RBD.rFc	0.8683	0.9549	0.9549	0.7538	0.968	0.968
6	NP; Pl.pro; S1.HisTag; S1.mFcTag; Spike.RBD.Bac; Spike.RBD.His.HEK	0.8538	0.9673	0.9673	0.736	0.9657	0.9656
6	NP; Pl.pro; S1.HisTag; S1.mFcTag; Spike.RBD.Bac; Spike.RBD.rFc	0.8409	0.973	0.973	0.7418	0.9635	0.9636
6	NP; Pl.pro; S1.HisTag; S1.mFcTag; Spike.RBD.His.HEK; Spike.RBD.rFc	0.8482	0.9618	0.9618	0.7264	0.9708	0.9707
6	NP; Pl.pro; S1.HisTag; S1.RBD; S1+S2; S2	0.8713	0.9594	0.9595	0.7881	0.9682	0.9682
6	NP; Pl.pro; S1.HisTag; S1.RBD; S1+S2; Spike.RBD.Bac	0.8943	0.9686	0.9685	0.7796	0.9645	0.9645
6	NP; Pl.pro; S1.HisTag; S1.RBD; S1+S2; Spike.RBD.His.HEK	0.867	0.9534	0.9534	0.7694	0.975	0.9749
6	NP; Pl.pro; S1.HisTag; S1.RBD; S1+S2; Spike.RBD.rFc	0.8639	0.9599	0.96	0.7771	0.9766	0.9766
6	NP; Pl.pro; S1.HisTag; S1.RBD; S2; Spike.RBD.Bac	0.9104	0.9595	0.9595	0.7747	0.9663	0.9662
6	NP; Pl.pro; S1.HisTag; S1.RBD; S2; Spike.RBD.His.HEK	0.8757	0.9528	0.9528	0.7782	0.9616	0.9616
6	NP; Pl.pro; S1.HisTag; S1.RBD; S2; Spike.RBD.rFc	0.8757	0.957	0.957	0.7824	0.9689	0.969
6	NP; Pl.pro; S1.HisTag; S1.RBD; Spike.RBD.Bac; Spike.RBD.His.HEK	0.865	0.9621	0.9621	0.7472	0.9663	0.9662
6	NP; Pl.pro; S1.HisTag; S1.RBD; Spike.RBD.Bac; Spike.RBD.rFc	0.8579	0.966	0.9659	0.7504	0.9603	0.9603
6	NP; Pl.pro; S1.HisTag; S1.RBD; Spike.RBD.His.HEK; Spike.RBD.rFc	0.8506	0.9585	0.9585	0.7421	0.9737	0.9737
6	NP; Pl.pro; S1.HisTag; S1+S2; S2; Spike.RBD.Bac	0.901	0.9592	0.9592	0.7552	0.9697	0.9697
6	NP; Pl.pro; S1.HisTag; S1+S2; S2; Spike.RBD.His.HEK	0.8806	0.9502	0.9502	0.7838	0.9638	0.9638
6	NP; Pl.pro; S1.HisTag; S1+S2; S2; Spike.RBD.rFc	0.8779	0.9552	0.9552	0.793	0.967	0.967
6	NP; Pl.pro; S1.HisTag; S1+S2; Spike.RBD.Bac; Spike.RBD.His.HEK	0.8905	0.977	0.9769	0.765	0.9701	0.9701
6	NP; Pl.pro; S1.HisTag; S1+S2; Spike.RBD.Bac; Spike.RBD.rFc	0.9027	0.9783	0.9783	0.7745	0.9643	0.9643
6	NP; Pl.pro; S1.HisTag; S1+S2; Spike.RBD.His.HEK; Spike.RBD.rFc	0.8692	0.9574	0.9574	0.76	0.9793	0.9793
6	NP; Pl.pro; S1.HisTag; S2; Spike.RBD.Bac; Spike.RBD.His.HEK	0.909	0.9652	0.9652	0.7646	0.9623	0.9624
6	NP; Pl.pro; S1.HisTag; S2; Spike.RBD.Bac; Spike.RBD.rFc	0.909	0.9581	0.9581	0.7712	0.9643	0.9643
6	NP; Pl.pro; S1.HisTag; S2; Spike.RBD.His.HEK; Spike.RBD.rFc	0.8828	0.9473	0.9473	0.7716	0.9667	0.9667
6	NP; Pl.pro; S1.HisTag; Spike.RBD.Bac; Spike.RBD.His.HEK; Spike.RBD.rFc	0.8682	0.9579	0.9579	0.7456	0.9651	0.9651
6	NP; Pl.pro; S1.mFcTag; S1.RBD; S1+S2; S2	0.8463	0.9599	0.9599	0.7989	0.9632	0.9631
6	NP; Pl.pro; S1.mFcTag; S1.RBD; S1+S2; Spike.RBD.Bac	0.8618	0.9663	0.9663	0.7451	0.9638	0.9637
6	NP; Pl.pro; S1.mFcTag; S1.RBD; S1+S2; Spike.RBD.His.HEK	0.8486	0.9582	0.9583	0.7495	0.9795	0.9794
6	NP; Pl.pro; S1.mFcTag; S1.RBD; S1+S2; Spike.RBD.rFc	0.8388	0.9614	0.9614	0.7441	0.9771	0.977
6	NP; Pl.pro; S1.mFcTag; S1.RBD; S2; Spike.RBD.Bac	0.8737	0.9567	0.9568	0.7854	0.9541	0.9541
6	NP; Pl.pro; S1.mFcTag; S1.RBD; S2; Spike.RBD.His.HEK	0.8556	0.9533	0.9534	0.7933	0.9667	0.9667
6	NP; Pl.pro; S1.mFcTag; S1.RBD; S2; Spike.RBD.rFc	0.8439	0.9589	0.9588	0.8015	0.9627	0.9627
6	NP; Pl.pro; S1.mFcTag; S1.RBD; Spike.RBD.Bac; Spike.RBD.His.HEK	0.8574	0.9564	0.9563	0.7299	0.9708	0.9708
6	NP; Pl.pro; S1.mFcTag; S1.RBD; Spike.RBD.Bac; Spike.RBD.rFc	0.8254	0.9622	0.9621	0.7188	0.9596	0.9595
6	NP; Pl.pro; S1.mFcTag; S1.RBD; Spike.RBD.His.HEK; Spike.RBD.rFc	0.821	0.9691	0.9691	0.7095	0.9815	0.9814
6	NP; Pl.pro; S1.mFcTag; S1+S2; S2; Spike.RBD.Bac	0.8542	0.9662	0.9662	0.7844	0.9495	0.9495
6	NP; Pl.pro; S1.mFcTag; S1+S2; S2; Spike.RBD.His.HEK	0.8545	0.9588	0.9588	0.8006	0.9663	0.9663
6	NP; Pl.pro; S1.mFcTag; S1+S2; S2; Spike.RBD.rFc	0.8439	0.9624	0.9624	0.8171	0.9629	0.9629
6	NP; Pl.pro; S1.mFcTag; S1+S2; Spike.RBD.Bac; Spike.RBD.His.HEK	0.8754	0.9795	0.9795	0.7501	0.9757	0.9756
6	NP; Pl.pro; S1.mFcTag; S1+S2; Spike.RBD.Bac; Spike.RBD.rFc	0.8727	0.9724	0.9725	0.7709	0.9627	0.9626
6	NP; Pl.pro; S1.mFcTag; S1+S2; Spike.RBD.His.HEK; Spike.RBD.rFc	0.8313	0.9686	0.9686	0.7483	0.9773	0.9773
6	NP; Pl.pro; S1.mFcTag; S2; Spike.RBD.Bac; Spike.RBD.His.HEK	0.8879	0.9697	0.9697	0.7847	0.9626	0.9626
6	NP; Pl.pro; S1.mFcTag; S2; Spike.RBD.Bac; Spike.RBD.rFc	0.8705	0.956	0.956	0.8011	0.9463	0.9463
6	NP; Pl.pro; S1.mFcTag; S2; Spike.RBD.His.HEK; Spike.RBD.rFc	0.8452	0.9613	0.9613	0.7958	0.9679	0.9679
6	NP; Pl.pro; S1.mFcTag; Spike.RBD.Bac; Spike.RBD.His.HEK; Spike.RBD.rFc	0.8524	0.9611	0.9611	0.734	0.9758	0.9758
6	NP; Pl.pro; S1.RBD; S1+S2; S2; Spike.RBD.Bac	0.868	0.954	0.9541	0.8067	0.9493	0.9493
6	NP; Pl.pro; S1.RBD; S1+S2; S2; Spike.RBD.His.HEK	0.8307	0.964	0.964	0.813	0.9644	0.9644
6	NP; Pl.pro; S1.RBD; S1+S2; S2; Spike.RBD.rFc	0.8193	0.9646	0.9645	0.8208	0.9597	0.9596
6	NP; Pl.pro; S1.RBD; S1+S2; Spike.RBD.Bac; Spike.RBD.His.HEK	0.874	0.9757	0.9757	0.7552	0.9771	0.977
6	NP; Pl.pro; S1.RBD; S1+S2; Spike.RBD.Bac; Spike.RBD.rFc	0.8612	0.9758	0.9758	0.7587	0.9715	0.9714
6	NP; Pl.pro; S1.RBD; S1+S2; Spike.RBD.His.HEK; Spike.RBD.rFc	0.8235	0.9769	0.9768	0.7499	0.9817	0.9816
6	NP; Pl.pro; S1.RBD; S2; Spike.RBD.Bac; Spike.RBD.His.HEK	0.8941	0.9643	0.9644	0.8013	0.9653	0.9653
6	NP; Pl.pro; S1.RBD; S2; Spike.RBD.Bac; Spike.RBD.rFc	0.8665	0.958	0.958	0.8165	0.9482	0.9482
6	NP; Pl.pro; S1.RBD; S2; Spike.RBD.His.HEK; Spike.RBD.rFc	0.8296	0.9649	0.9649	0.8104	0.969	0.9689
6	NP; Pl.pro; S1.RBD; Spike.RBD.Bac; Spike.RBD.His.HEK; Spike.RBD.rFc	0.8554	0.9605	0.9605	0.7347	0.9772	0.9771
6	NP; Pl.pro; S1+S2; S2; Spike.RBD.Bac; Spike.RBD.His.HEK	0.8869	0.962	0.9621	0.7984	0.967	0.967
6	NP; Pl.pro; S1+S2; S2; Spike.RBD.Bac; Spike.RBD.rFc	0.862	0.9703	0.9703	0.8193	0.9518	0.9517
6	NP; Pl.pro; S1+S2; S2; Spike.RBD.His.HEK; Spike.RBD.rFc	0.8302	0.9653	0.9653	0.8141	0.9671	0.9671
6	NP; Pl.pro; S1+S2; Spike.RBD.Bac; Spike.RBD.His.HEK; Spike.RBD.rFc	0.8877	0.9728	0.9728	0.7547	0.9757	0.9756
6	NP; Pl.pro; S2; Spike.RBD.Bac; Spike.RBD.His.HEK; Spike.RBD.rFc	0.8999	0.9564	0.9565	0.8046	0.961	0.961
6	NP; S1; S1.HisTag; S1.mFcTag; S1.RBD; S1+S2	0.9073	0.9667	0.9667	0.7678	0.9786	0.9785
6	NP; S1; S1.HisTag; S1.mFcTag; S1.RBD; S2	0.8423	0.9643	0.9643	0.7586	0.9781	0.9781
6	NP; S1; S1.HisTag; S1.mFcTag; S1.RBD; Spike.RBD.Bac	0.8043	0.9574	0.9574	0.7313	0.9711	0.9711
6	NP; S1; S1.HisTag; S1.mFcTag; S1.RBD; Spike.RBD.His.HEK	0.8089	0.9571	0.9571	0.7269	0.9738	0.9737
6	NP; S1; S1.HisTag; S1.mFcTag; S1.RBD; Spike.RBD.rFc	0.813	0.9562	0.9563	0.748	0.9787	0.9786
6	NP; S1; S1.HisTag; S1.mFcTag; S1+S2; S2	0.9039	0.9583	0.9583	0.754	0.9735	0.9735
6	NP; S1; S1.HisTag; S1.mFcTag; S1+S2; Spike.RBD.Bac	0.9071	0.9746	0.9746	0.7712	0.969	0.9689
6	NP; S1; S1.HisTag; S1.mFcTag; S1+S2; Spike.RBD.His.HEK	0.9108	0.9653	0.9653	0.7565	0.9749	0.9748
6	NP; S1; S1.HisTag; S1.mFcTag; S1+S2; Spike.RBD.rFc	0.9055	0.9666	0.9666	0.7669	0.9763	0.9762
6	NP; S1; S1.HisTag; S1.mFcTag; S2; Spike.RBD.Bac	0.8485	0.9651	0.9652	0.7457	0.9702	0.9702
6	NP; S1; S1.HisTag; S1.mFcTag; S2; Spike.RBD.His.HEK	0.8619	0.9585	0.9585	0.7612	0.9674	0.9674
6	NP; S1; S1.HisTag; S1.mFcTag; S2; Spike.RBD.rFc	0.8991	0.9536	0.9536	0.7665	0.9714	0.9714
6	NP; S1; S1.HisTag; S1.mFcTag; Spike.RBD.Bac; Spike.RBD.His.HEK	0.8149	0.9595	0.9595	0.7244	0.9731	0.9731
6	NP; S1; S1.HisTag; S1.mFcTag; Spike.RBD.Bac; Spike.RBD.rFc	0.8329	0.9702	0.9702	0.7478	0.967	0.967
6	NP; S1; S1.HisTag; S1.mFcTag; Spike.RBD.His.HEK; Spike.RBD.rFc	0.8169	0.9588	0.9588	0.7388	0.9774	0.9774
6	NP; S1; S1.HisTag; S1.RBD; S1+S2; S2	0.8854	0.9752	0.9752	0.7894	0.9725	0.9725
6	NP; S1; S1.HisTag; S1.RBD; S1+S2; Spike.RBD.Bac	0.9045	0.9579	0.9579	0.7891	0.9691	0.9691
6	NP; S1; S1.HisTag; S1.RBD; S1+S2; Spike.RBD.His.HEK	0.8947	0.9727	0.9727	0.7704	0.9767	0.9767
6	NP; S1; S1.HisTag; S1.RBD; S1+S2; Spike.RBD.rFc	0.9035	0.9635	0.9635	0.7832	0.9752	0.9751
6	NP; S1; S1.HisTag; S1.RBD; S2; Spike.RBD.Bac	0.7873	0.9783	0.9783	0.7787	0.9725	0.9724
6	NP; S1; S1.HisTag; S1.RBD; S2; Spike.RBD.His.HEK	0.7333	0.9782	0.9782	0.7796	0.9689	0.9689
6	NP; S1; S1.HisTag; S1.RBD; S2; Spike.RBD.rFc	0.8503	0.9703	0.9703	0.7833	0.9747	0.9747
6	NP; S1; S1.HisTag; S1.RBD; Spike.RBD.Bac; Spike.RBD.His.HEK	0.8106	0.9585	0.9585	0.7351	0.9736	0.9736
6	NP; S1; S1.HisTag; S1.RBD; Spike.RBD.Bac; Spike.RBD.rFc	0.8337	0.9646	0.9646	0.7618	0.968	0.968
6	NP; S1; S1.HisTag; S1.RBD; Spike.RBD.His.HEK; Spike.RBD.rFc	0.8017	0.9609	0.9608	0.7392	0.9791	0.979
6	NP; S1; S1.HisTag; S1+S2; S2; Spike.RBD.Bac	0.8978	0.97	0.97	0.7643	0.9675	0.9674
6	NP; S1; S1.HisTag; S1+S2; S2; Spike.RBD.His.HEK	0.878	0.9778	0.9777	0.7854	0.9684	0.9684
6	NP; S1; S1.HisTag; S1+S2; S2; Spike.RBD.rFc	0.8888	0.9779	0.9779	0.7879	0.9726	0.9725
6	NP; S1; S1.HisTag; S1+S2; Spike.RBD.Bac; Spike.RBD.His.HEK	0.9052	0.9717	0.9717	0.7695	0.9677	0.9676
6	NP; S1; S1.HisTag; S1+S2; Spike.RBD.Bac; Spike.RBD.rFc	0.9203	0.9744	0.9743	0.7807	0.9714	0.9713
6	NP; S1; S1.HisTag; S1+S2; Spike.RBD.His.HEK; Spike.RBD.rFc	0.8994	0.9749	0.9749	0.7684	0.9794	0.9793
6	NP; S1; S1.HisTag; S2; Spike.RBD.Bac; Spike.RBD.His.HEK	0.8525	0.9673	0.9673	0.767	0.9637	0.9637
6	NP; S1; S1.HisTag; S2; Spike.RBD.Bac; Spike.RBD.rFc	0.8932	0.9668	0.9668	0.7813	0.9683	0.9683
6	NP; S1; S1.HisTag; S2; Spike.RBD.His.HEK; Spike.RBD.rFc	0.7693	0.9755	0.9755	0.7817	0.9682	0.9682
6	NP; S1; S1.HisTag; Spike.RBD.Bac; Spike.RBD.His.HEK; Spike.RBD.rFc	0.8283	0.965	0.9649	0.7383	0.9717	0.9717
6	NP; S1; S1.mFcTag; S1.RBD; S1+S2; S2	0.8092	0.9769	0.9769	0.8002	0.9695	0.9695
6	NP; S1; S1.mFcTag; S1.RBD; S1+S2; Spike.RBD.Bac	0.8494	0.974	0.974	0.7498	0.96	0.9599
6	NP; S1; S1.mFcTag; S1.RBD; S1+S2; Spike.RBD.His.HEK	0.8978	0.9658	0.9658	0.7467	0.9816	0.9815
6	NP; S1; S1.mFcTag; S1.RBD; S1+S2; Spike.RBD.rFc	0.8997	0.957	0.957	0.7733	0.9655	0.9654
6	NP; S1; S1.mFcTag; S1.RBD; S2; Spike.RBD.Bac	0.7025	0.9766	0.9766	0.7854	0.9645	0.9644
6	NP; S1; S1.mFcTag; S1.RBD; S2; Spike.RBD.His.HEK	0.7456	0.9698	0.9698	0.7966	0.9696	0.9696
6	NP; S1; S1.mFcTag; S1.RBD; S2; Spike.RBD.rFc	0.8233	0.9608	0.9608	0.8031	0.9737	0.9736
6	NP; S1; S1.mFcTag; S1.RBD; Spike.RBD.Bac; Spike.RBD.His.HEK	0.7841	0.9532	0.9532	0.7147	0.9798	0.9798
6	NP; S1; S1.mFcTag; S1.RBD; Spike.RBD.Bac; Spike.RBD.rFc	0.8046	0.9641	0.9641	0.7311	0.9672	0.9671
6	NP; S1; S1.mFcTag; S1.RBD; Spike.RBD.His.HEK; Spike.RBD.rFc	0.777	0.9654	0.9654	0.7123	0.9826	0.9824
6	NP; S1; S1.mFcTag; S1+S2; S2; Spike.RBD.Bac	0.8142	0.9802	0.9801	0.7758	0.9606	0.9606
6	NP; S1; S1.mFcTag; S1+S2; S2; Spike.RBD.His.HEK	0.883	0.9724	0.9724	0.8078	0.9707	0.9707
6	NP; S1; S1.mFcTag; S1+S2; S2; Spike.RBD.rFc	0.8971	0.9618	0.9618	0.807	0.9679	0.9678
6	NP; S1; S1.mFcTag; S1+S2; Spike.RBD.Bac; Spike.RBD.His.HEK	0.8968	0.9737	0.9737	0.7515	0.9799	0.9797
6	NP; S1; S1.mFcTag; S1+S2; Spike.RBD.Bac; Spike.RBD.rFc	0.9084	0.9778	0.9777	0.7781	0.9632	0.9631
6	NP; S1; S1.mFcTag; S1+S2; Spike.RBD.His.HEK; Spike.RBD.rFc	0.8952	0.9702	0.9702	0.7493	0.9833	0.9832
6	NP; S1; S1.mFcTag; S2; Spike.RBD.Bac; Spike.RBD.His.HEK	0.8281	0.9733	0.9733	0.7866	0.9697	0.9697
6	NP; S1; S1.mFcTag; S2; Spike.RBD.Bac; Spike.RBD.rFc	0.8655	0.9642	0.9642	0.799	0.9615	0.9615
6	NP; S1; S1.mFcTag; S2; Spike.RBD.His.HEK; Spike.RBD.rFc	0.8076	0.9674	0.9674	0.81	0.969	0.969
6	NP; S1; S1.mFcTag; Spike.RBD.Bac; Spike.RBD.His.HEK; Spike.RBD.rFc	0.8195	0.9569	0.9569	0.719	0.9806	0.9805
6	NP; S1; S1.RBD; S1+S2; S2; Spike.RBD.Bac	0.8429	0.9735	0.9735	0.807	0.9603	0.9602
6	NP; S1; S1.RBD; S1+S2; S2; Spike.RBD.His.HEK	0.8907	0.97	0.97	0.8093	0.9675	0.9675
6	NP; S1; S1.RBD; S1+S2; S2; Spike.RBD.rFc	0.8967	0.9595	0.9595	0.8116	0.9698	0.9698
6	NP; S1; S1.RBD; S1+S2; Spike.RBD.Bac; Spike.RBD.His.HEK	0.9018	0.9677	0.9677	0.7499	0.9796	0.9795
6	NP; S1; S1.RBD; S1+S2; Spike.RBD.Bac; Spike.RBD.rFc	0.9092	0.973	0.973	0.7828	0.9684	0.9684
6	NP; S1; S1.RBD; S1+S2; Spike.RBD.His.HEK; Spike.RBD.rFc	0.9106	0.9578	0.9578	0.7531	0.9817	0.9816
6	NP; S1; S1.RBD; S2; Spike.RBD.Bac; Spike.RBD.His.HEK	0.8294	0.9683	0.9683	0.7996	0.9675	0.9675
6	NP; S1; S1.RBD; S2; Spike.RBD.Bac; Spike.RBD.rFc	0.8625	0.9714	0.9714	0.8094	0.9622	0.9622
6	NP; S1; S1.RBD; S2; Spike.RBD.His.HEK; Spike.RBD.rFc	0.8224	0.9698	0.9698	0.8083	0.9666	0.9665
6	NP; S1; S1.RBD; Spike.RBD.Bac; Spike.RBD.His.HEK; Spike.RBD.rFc	0.8204	0.9642	0.9642	0.7178	0.9778	0.9778
6	NP; S1; S1+S2; S2; Spike.RBD.Bac; Spike.RBD.His.HEK	0.8964	0.9666	0.9666	0.8092	0.9692	0.9691
6	NP; S1; S1+S2; S2; Spike.RBD.Bac; Spike.RBD.rFc	0.9093	0.9687	0.9687	0.8152	0.9595	0.9595
6	NP; S1; S1+S2; S2; Spike.RBD.His.HEK; Spike.RBD.rFc	0.8917	0.9681	0.9681	0.8196	0.9684	0.9684
6	NP; S1; S1+S2; Spike.RBD.Bac; Spike.RBD.His.HEK; Spike.RBD.rFc	0.9218	0.9731	0.9731	0.7558	0.9809	0.9808
6	NP; S1; S2; Spike.RBD.Bac; Spike.RBD.His.HEK; Spike.RBD.rFc	0.8846	0.9639	0.9639	0.8	0.9672	0.9672
6	NP; S1.HisTag; S1.mFcTag; S1.RBD; S1+S2; S2	0.8267	0.9575	0.9576	0.7866	0.9767	0.9767
6	NP; S1.HisTag; S1.mFcTag; S1.RBD; S1+S2; Spike.RBD.Bac	0.8564	0.9733	0.9733	0.7711	0.9728	0.9727
6	NP; S1.HisTag; S1.mFcTag; S1.RBD; S1+S2; Spike.RBD.His.HEK	0.8399	0.949	0.9491	0.752	0.9745	0.9744
6	NP; S1.HisTag; S1.mFcTag; S1.RBD; S1+S2; Spike.RBD.rFc	0.833	0.9535	0.9535	0.7703	0.9788	0.9787
6	NP; S1.HisTag; S1.mFcTag; S1.RBD; S2; Spike.RBD.Bac	0.8833	0.9606	0.9606	0.7636	0.9721	0.9721
6	NP; S1.HisTag; S1.mFcTag; S1.RBD; S2; Spike.RBD.His.HEK	0.8469	0.9466	0.9467	0.7681	0.9752	0.9752
6	NP; S1.HisTag; S1.mFcTag; S1.RBD; S2; Spike.RBD.rFc	0.8529	0.953	0.9531	0.7709	0.9783	0.9783
6	NP; S1.HisTag; S1.mFcTag; S1.RBD; Spike.RBD.Bac; Spike.RBD.His.HEK	0.8141	0.9549	0.9549	0.7251	0.9729	0.9728
6	NP; S1.HisTag; S1.mFcTag; S1.RBD; Spike.RBD.Bac; Spike.RBD.rFc	0.8216	0.9627	0.9627	0.7381	0.9753	0.9753
6	NP; S1.HisTag; S1.mFcTag; S1.RBD; Spike.RBD.His.HEK; Spike.RBD.rFc	0.8155	0.957	0.957	0.7247	0.9762	0.9761
6	NP; S1.HisTag; S1.mFcTag; S1+S2; S2; Spike.RBD.Bac	0.8941	0.9551	0.9551	0.7701	0.9678	0.9678
6	NP; S1.HisTag; S1.mFcTag; S1+S2; S2; Spike.RBD.His.HEK	0.846	0.9512	0.9512	0.7784	0.9684	0.9684
6	NP; S1.HisTag; S1.mFcTag; S1+S2; S2; Spike.RBD.rFc	0.8468	0.9492	0.9493	0.784	0.9709	0.9709
6	NP; S1.HisTag; S1.mFcTag; S1+S2; Spike.RBD.Bac; Spike.RBD.His.HEK	0.8548	0.978	0.9779	0.7564	0.9699	0.9699
6	NP; S1.HisTag; S1.mFcTag; S1+S2; Spike.RBD.Bac; Spike.RBD.rFc	0.8939	0.9793	0.9793	0.7705	0.9701	0.97
6	NP; S1.HisTag; S1.mFcTag; S1+S2; Spike.RBD.His.HEK; Spike.RBD.rFc	0.8361	0.9614	0.9614	0.755	0.973	0.973
6	NP; S1.HisTag; S1.mFcTag; S2; Spike.RBD.Bac; Spike.RBD.His.HEK	0.8958	0.9599	0.9599	0.7678	0.9678	0.9678
6	NP; S1.HisTag; S1.mFcTag; S2; Spike.RBD.Bac; Spike.RBD.rFc	0.9004	0.9609	0.961	0.7696	0.9695	0.9695
6	NP; S1.HisTag; S1.mFcTag; S2; Spike.RBD.His.HEK; Spike.RBD.rFc	0.8542	0.9501	0.9501	0.7706	0.972	0.972
6	NP; S1.HisTag; S1.mFcTag; Spike.RBD.Bac; Spike.RBD.His.HEK; Spike.RBD.rFc	0.8266	0.961	0.961	0.7396	0.9716	0.9715
6	NP; S1.HisTag; S1.RBD; S1+S2; S2; Spike.RBD.Bac	0.8926	0.9562	0.9562	0.7936	0.9677	0.9677
6	NP; S1.HisTag; S1.RBD; S1+S2; S2; Spike.RBD.His.HEK	0.7507	0.9728	0.9728	0.7955	0.9679	0.9679
6	NP; S1.HisTag; S1.RBD; S1+S2; S2; Spike.RBD.rFc	0.8484	0.9595	0.9595	0.8001	0.9722	0.9722
6	NP; S1.HisTag; S1.RBD; S1+S2; Spike.RBD.Bac; Spike.RBD.His.HEK	0.8529	0.979	0.979	0.7699	0.972	0.972
6	NP; S1.HisTag; S1.RBD; S1+S2; Spike.RBD.Bac; Spike.RBD.rFc	0.9094	0.976	0.976	0.7836	0.9698	0.9697
6	NP; S1.HisTag; S1.RBD; S1+S2; Spike.RBD.His.HEK; Spike.RBD.rFc	0.8514	0.9547	0.9547	0.7728	0.9751	0.975
6	NP; S1.HisTag; S1.RBD; S2; Spike.RBD.Bac; Spike.RBD.His.HEK	0.8703	0.9698	0.9698	0.7891	0.9651	0.9651
6	NP; S1.HisTag; S1.RBD; S2; Spike.RBD.Bac; Spike.RBD.rFc	0.9031	0.9603	0.9604	0.7927	0.969	0.969
6	NP; S1.HisTag; S1.RBD; S2; Spike.RBD.His.HEK; Spike.RBD.rFc	0.8564	0.9484	0.9484	0.7871	0.9694	0.9694
6	NP; S1.HisTag; S1.RBD; Spike.RBD.Bac; Spike.RBD.His.HEK; Spike.RBD.rFc	0.8346	0.9608	0.9608	0.7467	0.9761	0.9761
6	NP; S1.HisTag; S1+S2; S2; Spike.RBD.Bac; Spike.RBD.His.HEK	0.8789	0.9614	0.9614	0.7768	0.965	0.965
6	NP; S1.HisTag; S1+S2; S2; Spike.RBD.Bac; Spike.RBD.rFc	0.9059	0.9608	0.9609	0.7971	0.972	0.972
6	NP; S1.HisTag; S1+S2; S2; Spike.RBD.His.HEK; Spike.RBD.rFc	0.7782	0.9679	0.9679	0.7952	0.966	0.966
6	NP; S1.HisTag; S1+S2; Spike.RBD.Bac; Spike.RBD.His.HEK; Spike.RBD.rFc	0.899	0.9731	0.9731	0.7651	0.9722	0.9722
6	NP; S1.HisTag; S2; Spike.RBD.Bac; Spike.RBD.His.HEK; Spike.RBD.rFc	0.8919	0.9691	0.9691	0.7829	0.9658	0.9658
6	NP; S1.mFcTag; S1.RBD; S1+S2; S2; Spike.RBD.Bac	0.8249	0.961	0.961	0.8043	0.959	0.959
6	NP; S1.mFcTag; S1.RBD; S1+S2; S2; Spike.RBD.His.HEK	0.7801	0.959	0.959	0.8104	0.969	0.969
6	NP; S1.mFcTag; S1.RBD; S1+S2; S2; Spike.RBD.rFc	0.818	0.9609	0.9609	0.8087	0.9713	0.9713
6	NP; S1.mFcTag; S1.RBD; S1+S2; Spike.RBD.Bac; Spike.RBD.His.HEK	0.8077	0.9816	0.9816	0.7463	0.979	0.9789
6	NP; S1.mFcTag; S1.RBD; S1+S2; Spike.RBD.Bac; Spike.RBD.rFc	0.8761	0.9685	0.9685	0.7718	0.9693	0.9693
6	NP; S1.mFcTag; S1.RBD; S1+S2; Spike.RBD.His.HEK; Spike.RBD.rFc	0.8266	0.9584	0.9584	0.7529	0.9793	0.9792
6	NP; S1.mFcTag; S1.RBD; S2; Spike.RBD.Bac; Spike.RBD.His.HEK	0.8346	0.9641	0.9641	0.8067	0.9659	0.9659
6	NP; S1.mFcTag; S1.RBD; S2; Spike.RBD.Bac; Spike.RBD.rFc	0.8676	0.9593	0.9593	0.8059	0.96	0.9599
6	NP; S1.mFcTag; S1.RBD; S2; Spike.RBD.His.HEK; Spike.RBD.rFc	0.8242	0.9558	0.9558	0.8109	0.9706	0.9705
6	NP; S1.mFcTag; S1.RBD; Spike.RBD.Bac; Spike.RBD.His.HEK; Spike.RBD.rFc	0.8159	0.9562	0.9562	0.7144	0.979	0.9789
6	NP; S1.mFcTag; S1+S2; S2; Spike.RBD.Bac; Spike.RBD.His.HEK	0.8391	0.9605	0.9605	0.8012	0.9666	0.9665
6	NP; S1.mFcTag; S1+S2; S2; Spike.RBD.Bac; Spike.RBD.rFc	0.8759	0.9621	0.9621	0.8178	0.9615	0.9614
6	NP; S1.mFcTag; S1+S2; S2; Spike.RBD.His.HEK; Spike.RBD.rFc	0.7959	0.9634	0.9634	0.8148	0.9699	0.9699
6	NP; S1.mFcTag; S1+S2; Spike.RBD.Bac; Spike.RBD.His.HEK; Spike.RBD.rFc	0.8722	0.9739	0.9739	0.7508	0.9763	0.9762
6	NP; S1.mFcTag; S2; Spike.RBD.Bac; Spike.RBD.His.HEK; Spike.RBD.rFc	0.8884	0.9601	0.9601	0.8058	0.9672	0.9671
6	NP; S1.RBD; S1+S2; S2; Spike.RBD.Bac; Spike.RBD.His.HEK	0.8447	0.9606	0.9606	0.8095	0.965	0.965
6	NP; S1.RBD; S1+S2; S2; Spike.RBD.Bac; Spike.RBD.rFc	0.863	0.9674	0.9674	0.8269	0.9584	0.9584
6	NP; S1.RBD; S1+S2; S2; Spike.RBD.His.HEK; Spike.RBD.rFc	0.8119	0.9613	0.9614	0.8169	0.9647	0.9647
6	NP; S1.RBD; S1+S2; Spike.RBD.Bac; Spike.RBD.His.HEK; Spike.RBD.rFc	0.8869	0.973	0.973	0.7543	0.9755	0.9755
6	NP; S1.RBD; S2; Spike.RBD.Bac; Spike.RBD.His.HEK; Spike.RBD.rFc	0.8806	0.9582	0.9582	0.8134	0.9667	0.9667
6	NP; S1+S2; S2; Spike.RBD.Bac; Spike.RBD.His.HEK; Spike.RBD.rFc	0.8915	0.9579	0.9579	0.817	0.9664	0.9664
6	Pl.pro; S1; S1.HisTag; S1.mFcTag; S1.RBD; S1+S2	0.9113	0.964	0.964	0.7438	0.9761	0.9761
6	Pl.pro; S1; S1.HisTag; S1.mFcTag; S1.RBD; S2	0.9127	0.9572	0.9572	0.7283	0.9767	0.9767
6	Pl.pro; S1; S1.HisTag; S1.mFcTag; S1.RBD; Spike.RBD.Bac	0.7993	0.9684	0.9684	0.7136	0.9749	0.9748
6	Pl.pro; S1; S1.HisTag; S1.mFcTag; S1.RBD; Spike.RBD.His.HEK	0.7884	0.9657	0.9657	0.7172	0.9741	0.9741
6	Pl.pro; S1; S1.HisTag; S1.mFcTag; S1.RBD; Spike.RBD.rFc	0.7845	0.9637	0.9636	0.7263	0.9767	0.9767
6	Pl.pro; S1; S1.HisTag; S1.mFcTag; S1+S2; S2	0.9061	0.9569	0.957	0.7355	0.978	0.9779
6	Pl.pro; S1; S1.HisTag; S1.mFcTag; S1+S2; Spike.RBD.Bac	0.9084	0.974	0.974	0.7611	0.9654	0.9653
6	Pl.pro; S1; S1.HisTag; S1.mFcTag; S1+S2; Spike.RBD.His.HEK	0.9133	0.9697	0.9698	0.7623	0.9732	0.9731
6	Pl.pro; S1; S1.HisTag; S1.mFcTag; S1+S2; Spike.RBD.rFc	0.913	0.9681	0.9681	0.7632	0.9693	0.9693
6	Pl.pro; S1; S1.HisTag; S1.mFcTag; S2; Spike.RBD.Bac	0.8983	0.959	0.959	0.7288	0.9728	0.9727
6	Pl.pro; S1; S1.HisTag; S1.mFcTag; S2; Spike.RBD.His.HEK	0.9173	0.9438	0.9438	0.7493	0.971	0.971
6	Pl.pro; S1; S1.HisTag; S1.mFcTag; S2; Spike.RBD.rFc	0.9143	0.9504	0.9504	0.7543	0.9751	0.9751
6	Pl.pro; S1; S1.HisTag; S1.mFcTag; Spike.RBD.Bac; Spike.RBD.His.HEK	0.7973	0.9565	0.9565	0.7311	0.9704	0.9704
6	Pl.pro; S1; S1.HisTag; S1.mFcTag; Spike.RBD.Bac; Spike.RBD.rFc	0.7947	0.9694	0.9694	0.7388	0.9666	0.9665
6	Pl.pro; S1; S1.HisTag; S1.mFcTag; Spike.RBD.His.HEK; Spike.RBD.rFc	0.7873	0.9632	0.9632	0.73	0.9722	0.9722
6	Pl.pro; S1; S1.HisTag; S1.RBD; S1+S2; S2	0.9146	0.9574	0.9575	0.7825	0.9772	0.9772
6	Pl.pro; S1; S1.HisTag; S1.RBD; S1+S2; Spike.RBD.Bac	0.9177	0.9604	0.9604	0.7701	0.9693	0.9693
6	Pl.pro; S1; S1.HisTag; S1.RBD; S1+S2; Spike.RBD.His.HEK	0.9178	0.9566	0.9566	0.7725	0.9769	0.9769
6	Pl.pro; S1; S1.HisTag; S1.RBD; S1+S2; Spike.RBD.rFc	0.9104	0.9605	0.9606	0.7713	0.9732	0.9731
6	Pl.pro; S1; S1.HisTag; S1.RBD; S2; Spike.RBD.Bac	0.9223	0.9525	0.9526	0.7586	0.9768	0.9768
6	Pl.pro; S1; S1.HisTag; S1.RBD; S2; Spike.RBD.His.HEK	0.9164	0.9472	0.9473	0.77	0.9722	0.9722
6	Pl.pro; S1; S1.HisTag; S1.RBD; S2; Spike.RBD.rFc	0.9052	0.9431	0.9432	0.7777	0.9765	0.9764
6	Pl.pro; S1; S1.HisTag; S1.RBD; Spike.RBD.Bac; Spike.RBD.His.HEK	0.8193	0.9539	0.9539	0.7405	0.9702	0.9702
6	Pl.pro; S1; S1.HisTag; S1.RBD; Spike.RBD.Bac; Spike.RBD.rFc	0.8103	0.9681	0.9681	0.7508	0.9643	0.9642
6	Pl.pro; S1; S1.HisTag; S1.RBD; Spike.RBD.His.HEK; Spike.RBD.rFc	0.8006	0.959	0.959	0.7371	0.978	0.978
6	Pl.pro; S1; S1.HisTag; S1+S2; S2; Spike.RBD.Bac	0.9224	0.9596	0.9596	0.7526	0.9742	0.9742
6	Pl.pro; S1; S1.HisTag; S1+S2; S2; Spike.RBD.His.HEK	0.9168	0.9568	0.9568	0.7797	0.9713	0.9713
6	Pl.pro; S1; S1.HisTag; S1+S2; S2; Spike.RBD.rFc	0.9212	0.9566	0.9566	0.78	0.9749	0.9749
6	Pl.pro; S1; S1.HisTag; S1+S2; Spike.RBD.Bac; Spike.RBD.His.HEK	0.9268	0.9727	0.9727	0.7649	0.9696	0.9696
6	Pl.pro; S1; S1.HisTag; S1+S2; Spike.RBD.Bac; Spike.RBD.rFc	0.9254	0.973	0.973	0.7792	0.9676	0.9675
6	Pl.pro; S1; S1.HisTag; S1+S2; Spike.RBD.His.HEK; Spike.RBD.rFc	0.9208	0.9636	0.9636	0.7649	0.9738	0.9737
6	Pl.pro; S1; S1.HisTag; S2; Spike.RBD.Bac; Spike.RBD.His.HEK	0.9291	0.9604	0.9604	0.7595	0.9718	0.9718
6	Pl.pro; S1; S1.HisTag; S2; Spike.RBD.Bac; Spike.RBD.rFc	0.9205	0.9542	0.9543	0.7714	0.9729	0.9729
6	Pl.pro; S1; S1.HisTag; S2; Spike.RBD.His.HEK; Spike.RBD.rFc	0.9151	0.9458	0.9458	0.7751	0.9718	0.9718
6	Pl.pro; S1; S1.HisTag; Spike.RBD.Bac; Spike.RBD.His.HEK; Spike.RBD.rFc	0.8315	0.9511	0.9511	0.7413	0.969	0.9691
6	Pl.pro; S1; S1.mFcTag; S1.RBD; S1+S2; S2	0.9128	0.9624	0.9625	0.7811	0.9742	0.9741
6	Pl.pro; S1; S1.mFcTag; S1.RBD; S1+S2; Spike.RBD.Bac	0.9121	0.9623	0.9623	0.7418	0.9685	0.9684
6	Pl.pro; S1; S1.mFcTag; S1.RBD; S1+S2; Spike.RBD.His.HEK	0.9036	0.9607	0.9606	0.748	0.9855	0.9854
6	Pl.pro; S1; S1.mFcTag; S1.RBD; S1+S2; Spike.RBD.rFc	0.9023	0.9626	0.9626	0.7409	0.9808	0.9807
6	Pl.pro; S1; S1.mFcTag; S1.RBD; S2; Spike.RBD.Bac	0.8955	0.9572	0.9573	0.7825	0.9655	0.9655
6	Pl.pro; S1; S1.mFcTag; S1.RBD; S2; Spike.RBD.His.HEK	0.8855	0.9582	0.9582	0.7963	0.9754	0.9754
6	Pl.pro; S1; S1.mFcTag; S1.RBD; S2; Spike.RBD.rFc	0.8635	0.9608	0.9608	0.7981	0.9663	0.9662
6	Pl.pro; S1; S1.mFcTag; S1.RBD; Spike.RBD.Bac; Spike.RBD.His.HEK	0.8076	0.9588	0.9588	0.7184	0.979	0.9789
6	Pl.pro; S1; S1.mFcTag; S1.RBD; Spike.RBD.Bac; Spike.RBD.rFc	0.7861	0.9681	0.9681	0.7123	0.9645	0.9644
6	Pl.pro; S1; S1.mFcTag; S1.RBD; Spike.RBD.His.HEK; Spike.RBD.rFc	0.7647	0.9676	0.9676	0.7182	0.9839	0.9838
6	Pl.pro; S1; S1.mFcTag; S1+S2; S2; Spike.RBD.Bac	0.8952	0.9694	0.9694	0.7705	0.9592	0.9591
6	Pl.pro; S1; S1.mFcTag; S1+S2; S2; Spike.RBD.His.HEK	0.9031	0.9639	0.9639	0.8044	0.9721	0.9721
6	Pl.pro; S1; S1.mFcTag; S1+S2; S2; Spike.RBD.rFc	0.9031	0.9618	0.9618	0.7945	0.9703	0.9703
6	Pl.pro; S1; S1.mFcTag; S1+S2; Spike.RBD.Bac; Spike.RBD.His.HEK	0.9157	0.9778	0.9778	0.7571	0.9787	0.9787
6	Pl.pro; S1; S1.mFcTag; S1+S2; Spike.RBD.Bac; Spike.RBD.rFc	0.9183	0.976	0.976	0.7599	0.9667	0.9666
6	Pl.pro; S1; S1.mFcTag; S1+S2; Spike.RBD.His.HEK; Spike.RBD.rFc	0.9027	0.9707	0.9708	0.7508	0.9818	0.9818
6	Pl.pro; S1; S1.mFcTag; S2; Spike.RBD.Bac; Spike.RBD.His.HEK	0.8969	0.9577	0.9578	0.7859	0.9671	0.9671
6	Pl.pro; S1; S1.mFcTag; S2; Spike.RBD.Bac; Spike.RBD.rFc	0.8743	0.9591	0.9592	0.7893	0.9609	0.9609
6	Pl.pro; S1; S1.mFcTag; S2; Spike.RBD.His.HEK; Spike.RBD.rFc	0.8659	0.9646	0.9645	0.7987	0.9735	0.9735
6	Pl.pro; S1; S1.mFcTag; Spike.RBD.Bac; Spike.RBD.His.HEK; Spike.RBD.rFc	0.8213	0.9625	0.9624	0.7266	0.9775	0.9774
6	Pl.pro; S1; S1.RBD; S1+S2; S2; Spike.RBD.Bac	0.8978	0.9631	0.9631	0.792	0.965	0.965
6	Pl.pro; S1; S1.RBD; S1+S2; S2; Spike.RBD.His.HEK	0.8902	0.9591	0.9591	0.8058	0.9774	0.9774
6	Pl.pro; S1; S1.RBD; S1+S2; S2; Spike.RBD.rFc	0.879	0.9611	0.9612	0.8082	0.9673	0.9673
6	Pl.pro; S1; S1.RBD; S1+S2; Spike.RBD.Bac; Spike.RBD.His.HEK	0.9061	0.9755	0.9754	0.7592	0.9795	0.9794
6	Pl.pro; S1; S1.RBD; S1+S2; Spike.RBD.Bac; Spike.RBD.rFc	0.9062	0.9665	0.9665	0.7554	0.9723	0.9723
6	Pl.pro; S1; S1.RBD; S1+S2; Spike.RBD.His.HEK; Spike.RBD.rFc	0.8899	0.9688	0.9688	0.7531	0.9817	0.9817
6	Pl.pro; S1; S1.RBD; S2; Spike.RBD.Bac; Spike.RBD.His.HEK	0.8907	0.9622	0.9622	0.7922	0.972	0.972
6	Pl.pro; S1; S1.RBD; S2; Spike.RBD.Bac; Spike.RBD.rFc	0.8533	0.9628	0.9628	0.803	0.9599	0.96
6	Pl.pro; S1; S1.RBD; S2; Spike.RBD.His.HEK; Spike.RBD.rFc	0.829	0.963	0.963	0.8022	0.977	0.977
6	Pl.pro; S1; S1.RBD; Spike.RBD.Bac; Spike.RBD.His.HEK; Spike.RBD.rFc	0.7631	0.9704	0.9703	0.7299	0.9753	0.9753
6	Pl.pro; S1; S1+S2; S2; Spike.RBD.Bac; Spike.RBD.His.HEK	0.9152	0.9666	0.9666	0.8087	0.9758	0.9757
6	Pl.pro; S1; S1+S2; S2; Spike.RBD.Bac; Spike.RBD.rFc	0.9082	0.9664	0.9664	0.8031	0.9632	0.9632
6	Pl.pro; S1; S1+S2; S2; Spike.RBD.His.HEK; Spike.RBD.rFc	0.885	0.9661	0.9661	0.8146	0.9748	0.9748
6	Pl.pro; S1; S1+S2; Spike.RBD.Bac; Spike.RBD.His.HEK; Spike.RBD.rFc	0.9191	0.9698	0.9697	0.7586	0.9771	0.977
6	Pl.pro; S1; S2; Spike.RBD.Bac; Spike.RBD.His.HEK; Spike.RBD.rFc	0.8819	0.9622	0.9622	0.8002	0.9672	0.9672
6	Pl.pro; S1.HisTag; S1.mFcTag; S1.RBD; S1+S2; S2	0.8215	0.9554	0.9554	0.775	0.9746	0.9746
6	Pl.pro; S1.HisTag; S1.mFcTag; S1.RBD; S1+S2; Spike.RBD.Bac	0.881	0.9692	0.9692	0.7518	0.9731	0.9731
6	Pl.pro; S1.HisTag; S1.mFcTag; S1.RBD; S1+S2; Spike.RBD.His.HEK	0.8058	0.9586	0.9586	0.7526	0.9717	0.9717
6	Pl.pro; S1.HisTag; S1.mFcTag; S1.RBD; S1+S2; Spike.RBD.rFc	0.7927	0.9666	0.9666	0.7513	0.9742	0.9742
6	Pl.pro; S1.HisTag; S1.mFcTag; S1.RBD; S2; Spike.RBD.Bac	0.8918	0.9641	0.9641	0.7348	0.9765	0.9764
6	Pl.pro; S1.HisTag; S1.mFcTag; S1.RBD; S2; Spike.RBD.His.HEK	0.8358	0.9563	0.9563	0.7643	0.9752	0.9752
6	Pl.pro; S1.HisTag; S1.mFcTag; S1.RBD; S2; Spike.RBD.rFc	0.8261	0.9576	0.9577	0.761	0.9775	0.9775
6	Pl.pro; S1.HisTag; S1.mFcTag; S1.RBD; Spike.RBD.Bac; Spike.RBD.His.HEK	0.8075	0.9566	0.9566	0.729	0.9694	0.9694
6	Pl.pro; S1.HisTag; S1.mFcTag; S1.RBD; Spike.RBD.Bac; Spike.RBD.rFc	0.8076	0.9676	0.9676	0.7266	0.9693	0.9693
6	Pl.pro; S1.HisTag; S1.mFcTag; S1.RBD; Spike.RBD.His.HEK; Spike.RBD.rFc	0.7762	0.9628	0.9627	0.7224	0.9732	0.9732
6	Pl.pro; S1.HisTag; S1.mFcTag; S1+S2; S2; Spike.RBD.Bac	0.8706	0.963	0.9631	0.7568	0.973	0.973
6	Pl.pro; S1.HisTag; S1.mFcTag; S1+S2; S2; Spike.RBD.His.HEK	0.8423	0.9523	0.9524	0.7676	0.969	0.969
6	Pl.pro; S1.HisTag; S1.mFcTag; S1+S2; S2; Spike.RBD.rFc	0.8311	0.9548	0.9548	0.7755	0.9742	0.9742
6	Pl.pro; S1.HisTag; S1.mFcTag; S1+S2; Spike.RBD.Bac; Spike.RBD.His.HEK	0.873	0.9708	0.9708	0.7596	0.9692	0.9692
6	Pl.pro; S1.HisTag; S1.mFcTag; S1+S2; Spike.RBD.Bac; Spike.RBD.rFc	0.8964	0.9732	0.9731	0.7679	0.9662	0.9662
6	Pl.pro; S1.HisTag; S1.mFcTag; S1+S2; Spike.RBD.His.HEK; Spike.RBD.rFc	0.7986	0.9606	0.9606	0.758	0.972	0.9719
6	Pl.pro; S1.HisTag; S1.mFcTag; S2; Spike.RBD.Bac; Spike.RBD.His.HEK	0.8956	0.9634	0.9634	0.7641	0.9693	0.9693
6	Pl.pro; S1.HisTag; S1.mFcTag; S2; Spike.RBD.Bac; Spike.RBD.rFc	0.8971	0.9586	0.9586	0.761	0.9718	0.9718
6	Pl.pro; S1.HisTag; S1.mFcTag; S2; Spike.RBD.His.HEK; Spike.RBD.rFc	0.8243	0.9581	0.9582	0.7671	0.9733	0.9733
6	Pl.pro; S1.HisTag; S1.mFcTag; Spike.RBD.Bac; Spike.RBD.His.HEK; Spike.RBD.rFc	0.8192	0.9524	0.9524	0.7463	0.9643	0.9643
6	Pl.pro; S1.HisTag; S1.RBD; S1+S2; S2; Spike.RBD.Bac	0.8916	0.9534	0.9534	0.7819	0.975	0.975
6	Pl.pro; S1.HisTag; S1.RBD; S1+S2; S2; Spike.RBD.His.HEK	0.8515	0.9494	0.9494	0.7916	0.9709	0.9708
6	Pl.pro; S1.HisTag; S1.RBD; S1+S2; S2; Spike.RBD.rFc	0.8375	0.9558	0.9558	0.7936	0.9747	0.9746
6	Pl.pro; S1.HisTag; S1.RBD; S1+S2; Spike.RBD.Bac; Spike.RBD.His.HEK	0.8741	0.9691	0.9691	0.7619	0.9744	0.9744
6	Pl.pro; S1.HisTag; S1.RBD; S1+S2; Spike.RBD.Bac; Spike.RBD.rFc	0.8946	0.9611	0.9611	0.7775	0.9655	0.9655
6	Pl.pro; S1.HisTag; S1.RBD; S1+S2; Spike.RBD.His.HEK; Spike.RBD.rFc	0.8154	0.96	0.96	0.7642	0.9776	0.9776
6	Pl.pro; S1.HisTag; S1.RBD; S2; Spike.RBD.Bac; Spike.RBD.His.HEK	0.8889	0.965	0.965	0.7709	0.9753	0.9752
6	Pl.pro; S1.HisTag; S1.RBD; S2; Spike.RBD.Bac; Spike.RBD.rFc	0.9033	0.9556	0.9557	0.7814	0.9757	0.9756
6	Pl.pro; S1.HisTag; S1.RBD; S2; Spike.RBD.His.HEK; Spike.RBD.rFc	0.8448	0.9535	0.9535	0.7836	0.9732	0.9731
6	Pl.pro; S1.HisTag; S1.RBD; Spike.RBD.Bac; Spike.RBD.His.HEK; Spike.RBD.rFc	0.8225	0.9528	0.9528	0.7472	0.9721	0.9721
6	Pl.pro; S1.HisTag; S1+S2; S2; Spike.RBD.Bac; Spike.RBD.His.HEK	0.8946	0.9585	0.9586	0.7729	0.9706	0.9706
6	Pl.pro; S1.HisTag; S1+S2; S2; Spike.RBD.Bac; Spike.RBD.rFc	0.9077	0.9535	0.9536	0.7893	0.9708	0.9708
6	Pl.pro; S1.HisTag; S1+S2; S2; Spike.RBD.His.HEK; Spike.RBD.rFc	0.8578	0.9485	0.9486	0.7925	0.9694	0.9694
6	Pl.pro; S1.HisTag; S1+S2; Spike.RBD.Bac; Spike.RBD.His.HEK; Spike.RBD.rFc	0.8974	0.9676	0.9676	0.7623	0.9728	0.9727
6	Pl.pro; S1.HisTag; S2; Spike.RBD.Bac; Spike.RBD.His.HEK; Spike.RBD.rFc	0.9142	0.9521	0.9522	0.7784	0.9714	0.9714
6	Pl.pro; S1.mFcTag; S1.RBD; S1+S2; S2; Spike.RBD.Bac	0.8666	0.9524	0.9524	0.7929	0.9639	0.9639
6	Pl.pro; S1.mFcTag; S1.RBD; S1+S2; S2; Spike.RBD.His.HEK	0.802	0.956	0.956	0.8052	0.9788	0.9788
6	Pl.pro; S1.mFcTag; S1.RBD; S1+S2; S2; Spike.RBD.rFc	0.7855	0.9595	0.9594	0.8125	0.9639	0.9638
6	Pl.pro; S1.mFcTag; S1.RBD; S1+S2; Spike.RBD.Bac; Spike.RBD.His.HEK	0.8463	0.9811	0.981	0.7438	0.9787	0.9787
6	Pl.pro; S1.mFcTag; S1.RBD; S1+S2; Spike.RBD.Bac; Spike.RBD.rFc	0.8742	0.9721	0.9721	0.7568	0.9705	0.9704
6	Pl.pro; S1.mFcTag; S1.RBD; S1+S2; Spike.RBD.His.HEK; Spike.RBD.rFc	0.7907	0.9606	0.9605	0.7504	0.9824	0.9823
6	Pl.pro; S1.mFcTag; S1.RBD; S2; Spike.RBD.Bac; Spike.RBD.His.HEK	0.8743	0.9609	0.9609	0.7959	0.9777	0.9777
6	Pl.pro; S1.mFcTag; S1.RBD; S2; Spike.RBD.Bac; Spike.RBD.rFc	0.8585	0.9562	0.9562	0.8036	0.9586	0.9585
6	Pl.pro; S1.mFcTag; S1.RBD; S2; Spike.RBD.His.HEK; Spike.RBD.rFc	0.8032	0.9571	0.9572	0.807	0.9773	0.9773
6	Pl.pro; S1.mFcTag; S1.RBD; Spike.RBD.Bac; Spike.RBD.His.HEK; Spike.RBD.rFc	0.8155	0.9567	0.9567	0.7335	0.9766	0.9766
6	Pl.pro; S1.mFcTag; S1+S2; S2; Spike.RBD.Bac; Spike.RBD.His.HEK	0.867	0.9607	0.9607	0.7992	0.9706	0.9706
6	Pl.pro; S1.mFcTag; S1+S2; S2; Spike.RBD.Bac; Spike.RBD.rFc	0.8632	0.9577	0.9578	0.8069	0.9631	0.9631
6	Pl.pro; S1.mFcTag; S1+S2; S2; Spike.RBD.His.HEK; Spike.RBD.rFc	0.7817	0.9644	0.9643	0.8161	0.9774	0.9774
6	Pl.pro; S1.mFcTag; S1+S2; Spike.RBD.Bac; Spike.RBD.His.HEK; Spike.RBD.rFc	0.8822	0.9716	0.9716	0.7538	0.9784	0.9783
6	Pl.pro; S1.mFcTag; S2; Spike.RBD.Bac; Spike.RBD.His.HEK; Spike.RBD.rFc	0.8904	0.9496	0.9496	0.8063	0.9699	0.9699
6	Pl.pro; S1.RBD; S1+S2; S2; Spike.RBD.Bac; Spike.RBD.His.HEK	0.8682	0.9586	0.9586	0.8051	0.9745	0.9745
6	Pl.pro; S1.RBD; S1+S2; S2; Spike.RBD.Bac; Spike.RBD.rFc	0.8506	0.9649	0.9649	0.8163	0.9615	0.9615
6	Pl.pro; S1.RBD; S1+S2; S2; Spike.RBD.His.HEK; Spike.RBD.rFc	0.6994	0.9739	0.9739	0.8167	0.9744	0.9744
6	Pl.pro; S1.RBD; S1+S2; Spike.RBD.Bac; Spike.RBD.His.HEK; Spike.RBD.rFc	0.8795	0.9661	0.9661	0.759	0.9751	0.9751
6	Pl.pro; S1.RBD; S2; Spike.RBD.Bac; Spike.RBD.His.HEK; Spike.RBD.rFc	0.8674	0.9655	0.9656	0.8066	0.9736	0.9735
6	Pl.pro; S1+S2; S2; Spike.RBD.Bac; Spike.RBD.His.HEK; Spike.RBD.rFc	0.8753	0.9599	0.9599	0.8156	0.9743	0.9743
6	S1; S1.HisTag; S1.mFcTag; S1.RBD; S1+S2; S2	0.9093	0.9569	0.9569	0.7736	0.9804	0.9804
6	S1; S1.HisTag; S1.mFcTag; S1.RBD; S1+S2; Spike.RBD.Bac	0.9127	0.9697	0.9697	0.7629	0.9776	0.9775
6	S1; S1.HisTag; S1.mFcTag; S1.RBD; S1+S2; Spike.RBD.His.HEK	0.9137	0.9659	0.9659	0.7504	0.9768	0.9768
6	S1; S1.HisTag; S1.mFcTag; S1.RBD; S1+S2; Spike.RBD.rFc	0.913	0.9602	0.9603	0.7598	0.9766	0.9766
6	S1; S1.HisTag; S1.mFcTag; S1.RBD; S2; Spike.RBD.Bac	0.8838	0.962	0.9621	0.7501	0.9797	0.9796
6	S1; S1.HisTag; S1.mFcTag; S1.RBD; S2; Spike.RBD.His.HEK	0.8682	0.9549	0.9549	0.7594	0.9783	0.9783
6	S1; S1.HisTag; S1.mFcTag; S1.RBD; S2; Spike.RBD.rFc	0.8951	0.9477	0.9478	0.7696	0.9832	0.9831
6	S1; S1.HisTag; S1.mFcTag; S1.RBD; Spike.RBD.Bac; Spike.RBD.His.HEK	0.7706	0.9483	0.9483	0.7164	0.9745	0.9745
6	S1; S1.HisTag; S1.mFcTag; S1.RBD; Spike.RBD.Bac; Spike.RBD.rFc	0.7882	0.9604	0.9604	0.7361	0.9762	0.9762
6	S1; S1.HisTag; S1.mFcTag; S1.RBD; Spike.RBD.His.HEK; Spike.RBD.rFc	0.7537	0.9588	0.9588	0.7241	0.9747	0.9747
6	S1; S1.HisTag; S1.mFcTag; S1+S2; S2; Spike.RBD.Bac	0.9108	0.9605	0.9606	0.761	0.9765	0.9765
6	S1; S1.HisTag; S1.mFcTag; S1+S2; S2; Spike.RBD.His.HEK	0.9134	0.9506	0.9507	0.7812	0.9781	0.9781
6	S1; S1.HisTag; S1.mFcTag; S1+S2; S2; Spike.RBD.rFc	0.9116	0.9569	0.957	0.7755	0.9802	0.9802
6	S1; S1.HisTag; S1.mFcTag; S1+S2; Spike.RBD.Bac; Spike.RBD.His.HEK	0.9179	0.9718	0.9718	0.765	0.974	0.9739
6	S1; S1.HisTag; S1.mFcTag; S1+S2; Spike.RBD.Bac; Spike.RBD.rFc	0.9164	0.978	0.978	0.7807	0.9678	0.9678
6	S1; S1.HisTag; S1.mFcTag; S1+S2; Spike.RBD.His.HEK; Spike.RBD.rFc	0.9116	0.9641	0.9642	0.7652	0.9699	0.9698
6	S1; S1.HisTag; S1.mFcTag; S2; Spike.RBD.Bac; Spike.RBD.His.HEK	0.9045	0.9548	0.9549	0.7617	0.9764	0.9764
6	S1; S1.HisTag; S1.mFcTag; S2; Spike.RBD.Bac; Spike.RBD.rFc	0.9115	0.954	0.954	0.7592	0.9794	0.9794
6	S1; S1.HisTag; S1.mFcTag; S2; Spike.RBD.His.HEK; Spike.RBD.rFc	0.8974	0.9486	0.9486	0.7749	0.9744	0.9743
6	S1; S1.HisTag; S1.mFcTag; Spike.RBD.Bac; Spike.RBD.His.HEK; Spike.RBD.rFc	0.806	0.952	0.952	0.7345	0.974	0.974
6	S1; S1.HisTag; S1.RBD; S1+S2; S2; Spike.RBD.Bac	0.9066	0.9611	0.9611	0.7869	0.9761	0.9761
6	S1; S1.HisTag; S1.RBD; S1+S2; S2; Spike.RBD.His.HEK	0.8955	0.9647	0.9647	0.7973	0.9784	0.9784
6	S1; S1.HisTag; S1.RBD; S1+S2; S2; Spike.RBD.rFc	0.8991	0.9597	0.9597	0.7926	0.9742	0.9741
6	S1; S1.HisTag; S1.RBD; S1+S2; Spike.RBD.Bac; Spike.RBD.His.HEK	0.9148	0.9601	0.9601	0.773	0.9715	0.9715
6	S1; S1.HisTag; S1.RBD; S1+S2; Spike.RBD.Bac; Spike.RBD.rFc	0.9145	0.9704	0.9704	0.781	0.9717	0.9716
6	S1; S1.HisTag; S1.RBD; S1+S2; Spike.RBD.His.HEK; Spike.RBD.rFc	0.9027	0.9617	0.9617	0.7711	0.9729	0.9729
6	S1; S1.HisTag; S1.RBD; S2; Spike.RBD.Bac; Spike.RBD.His.HEK	0.8629	0.963	0.963	0.7816	0.9767	0.9767
6	S1; S1.HisTag; S1.RBD; S2; Spike.RBD.Bac; Spike.RBD.rFc	0.9055	0.9565	0.9566	0.7775	0.9816	0.9815
6	S1; S1.HisTag; S1.RBD; S2; Spike.RBD.His.HEK; Spike.RBD.rFc	0.8573	0.9567	0.9568	0.7835	0.977	0.977
6	S1; S1.HisTag; S1.RBD; Spike.RBD.Bac; Spike.RBD.His.HEK; Spike.RBD.rFc	0.8114	0.9537	0.9537	0.7455	0.9745	0.9745
6	S1; S1.HisTag; S1+S2; S2; Spike.RBD.Bac; Spike.RBD.His.HEK	0.9152	0.9636	0.9636	0.7828	0.9771	0.9771
6	S1; S1.HisTag; S1+S2; S2; Spike.RBD.Bac; Spike.RBD.rFc	0.9263	0.9668	0.9668	0.7875	0.9771	0.977
6	S1; S1.HisTag; S1+S2; S2; Spike.RBD.His.HEK; Spike.RBD.rFc	0.8951	0.9645	0.9645	0.7982	0.9748	0.9748
6	S1; S1.HisTag; S1+S2; Spike.RBD.Bac; Spike.RBD.His.HEK; Spike.RBD.rFc	0.9226	0.9704	0.9704	0.7747	0.9743	0.9742
6	S1; S1.HisTag; S2; Spike.RBD.Bac; Spike.RBD.His.HEK; Spike.RBD.rFc	0.9014	0.9627	0.9627	0.7838	0.9772	0.9772
6	S1; S1.mFcTag; S1.RBD; S1+S2; S2; Spike.RBD.Bac	0.848	0.9666	0.9666	0.7969	0.9713	0.9713
6	S1; S1.mFcTag; S1.RBD; S1+S2; S2; Spike.RBD.His.HEK	0.8899	0.9595	0.9595	0.8155	0.9769	0.9769
6	S1; S1.mFcTag; S1.RBD; S1+S2; S2; Spike.RBD.rFc	0.8927	0.9528	0.9528	0.7981	0.9793	0.9793
6	S1; S1.mFcTag; S1.RBD; S1+S2; Spike.RBD.Bac; Spike.RBD.His.HEK	0.894	0.9655	0.9655	0.7402	0.9842	0.9841
6	S1; S1.mFcTag; S1.RBD; S1+S2; Spike.RBD.Bac; Spike.RBD.rFc	0.9152	0.9672	0.9672	0.7726	0.9684	0.9683
6	S1; S1.mFcTag; S1.RBD; S1+S2; Spike.RBD.His.HEK; Spike.RBD.rFc	0.8992	0.9563	0.9564	0.7516	0.9836	0.9835
6	S1; S1.mFcTag; S1.RBD; S2; Spike.RBD.Bac; Spike.RBD.His.HEK	0.8207	0.9663	0.9663	0.7968	0.9741	0.9741
6	S1; S1.mFcTag; S1.RBD; S2; Spike.RBD.Bac; Spike.RBD.rFc	0.8607	0.9562	0.9562	0.8042	0.9687	0.9686
6	S1; S1.mFcTag; S1.RBD; S2; Spike.RBD.His.HEK; Spike.RBD.rFc	0.8149	0.9587	0.9587	0.8121	0.9773	0.9772
6	S1; S1.mFcTag; S1.RBD; Spike.RBD.Bac; Spike.RBD.His.HEK; Spike.RBD.rFc	0.7858	0.9529	0.9529	0.7044	0.9798	0.9797
6	S1; S1.mFcTag; S1+S2; S2; Spike.RBD.Bac; Spike.RBD.His.HEK	0.8942	0.963	0.963	0.8141	0.9763	0.9763
6	S1; S1.mFcTag; S1+S2; S2; Spike.RBD.Bac; Spike.RBD.rFc	0.9185	0.9595	0.9595	0.809	0.9733	0.9732
6	S1; S1.mFcTag; S1+S2; S2; Spike.RBD.His.HEK; Spike.RBD.rFc	0.8854	0.9584	0.9584	0.8211	0.9756	0.9755
6	S1; S1.mFcTag; S1+S2; Spike.RBD.Bac; Spike.RBD.His.HEK; Spike.RBD.rFc	0.9187	0.9716	0.9715	0.7513	0.9798	0.9797
6	S1; S1.mFcTag; S2; Spike.RBD.Bac; Spike.RBD.His.HEK; Spike.RBD.rFc	0.8745	0.9587	0.9587	0.8068	0.9733	0.9733
6	S1; S1.RBD; S1+S2; S2; Spike.RBD.Bac; Spike.RBD.His.HEK	0.8994	0.9601	0.9601	0.8142	0.9764	0.9764
6	S1; S1.RBD; S1+S2; S2; Spike.RBD.Bac; Spike.RBD.rFc	0.9135	0.9615	0.9615	0.8121	0.9691	0.969
6	S1; S1.RBD; S1+S2; S2; Spike.RBD.His.HEK; Spike.RBD.rFc	0.8836	0.957	0.957	0.816	0.9787	0.9786
6	S1; S1.RBD; S1+S2; Spike.RBD.Bac; Spike.RBD.His.HEK; Spike.RBD.rFc	0.926	0.9708	0.9708	0.7528	0.9791	0.979
6	S1; S1.RBD; S2; Spike.RBD.Bac; Spike.RBD.His.HEK; Spike.RBD.rFc	0.8755	0.9558	0.9558	0.8104	0.9728	0.9728
6	S1; S1+S2; S2; Spike.RBD.Bac; Spike.RBD.His.HEK; Spike.RBD.rFc	0.9185	0.9724	0.9724	0.8131	0.9717	0.9717
6	S1.HisTag; S1.mFcTag; S1.RBD; S1+S2; S2; Spike.RBD.Bac	0.8802	0.9515	0.9515	0.7774	0.9797	0.9797
6	S1.HisTag; S1.mFcTag; S1.RBD; S1+S2; S2; Spike.RBD.His.HEK	0.7969	0.9468	0.9469	0.7812	0.9781	0.9781
6	S1.HisTag; S1.mFcTag; S1.RBD; S1+S2; S2; Spike.RBD.rFc	0.8039	0.9472	0.9473	0.7904	0.982	0.9819
6	S1.HisTag; S1.mFcTag; S1.RBD; S1+S2; Spike.RBD.Bac; Spike.RBD.His.HEK	0.8307	0.9806	0.9806	0.746	0.9773	0.9773
6	S1.HisTag; S1.mFcTag; S1.RBD; S1+S2; Spike.RBD.Bac; Spike.RBD.rFc	0.8975	0.9686	0.9686	0.7667	0.9767	0.9767
6	S1.HisTag; S1.mFcTag; S1.RBD; S1+S2; Spike.RBD.His.HEK; Spike.RBD.rFc	0.7944	0.9552	0.9552	0.7566	0.9743	0.9742
6	S1.HisTag; S1.mFcTag; S1.RBD; S2; Spike.RBD.Bac; Spike.RBD.His.HEK	0.8833	0.9586	0.9586	0.7596	0.9812	0.9811
6	S1.HisTag; S1.mFcTag; S1.RBD; S2; Spike.RBD.Bac; Spike.RBD.rFc	0.8912	0.9572	0.9572	0.7711	0.9835	0.9835
6	S1.HisTag; S1.mFcTag; S1.RBD; S2; Spike.RBD.His.HEK; Spike.RBD.rFc	0.8169	0.9517	0.9517	0.7677	0.981	0.981
6	S1.HisTag; S1.mFcTag; S1.RBD; Spike.RBD.Bac; Spike.RBD.His.HEK; Spike.RBD.rFc	0.7977	0.9507	0.9507	0.7217	0.9742	0.9741
6	S1.HisTag; S1.mFcTag; S1+S2; S2; Spike.RBD.Bac; Spike.RBD.His.HEK	0.8844	0.9555	0.9556	0.7683	0.9732	0.9732
6	S1.HisTag; S1.mFcTag; S1+S2; S2; Spike.RBD.Bac; Spike.RBD.rFc	0.8985	0.9567	0.9567	0.784	0.9754	0.9753
6	S1.HisTag; S1.mFcTag; S1+S2; S2; Spike.RBD.His.HEK; Spike.RBD.rFc	0.8019	0.9456	0.9456	0.7875	0.973	0.973
6	S1.HisTag; S1.mFcTag; S1+S2; Spike.RBD.Bac; Spike.RBD.His.HEK; Spike.RBD.rFc	0.8977	0.9644	0.9644	0.7632	0.9719	0.9719
6	S1.HisTag; S1.mFcTag; S2; Spike.RBD.Bac; Spike.RBD.His.HEK; Spike.RBD.rFc	0.8967	0.956	0.9561	0.7763	0.9766	0.9766
6	S1.HisTag; S1.RBD; S1+S2; S2; Spike.RBD.Bac; Spike.RBD.His.HEK	0.8805	0.9512	0.9513	0.7897	0.9749	0.9748
6	S1.HisTag; S1.RBD; S1+S2; S2; Spike.RBD.Bac; Spike.RBD.rFc	0.9031	0.9555	0.9556	0.7914	0.9786	0.9786
6	S1.HisTag; S1.RBD; S1+S2; S2; Spike.RBD.His.HEK; Spike.RBD.rFc	0.8206	0.9484	0.9485	0.7978	0.9718	0.9718
6	S1.HisTag; S1.RBD; S1+S2; Spike.RBD.Bac; Spike.RBD.His.HEK; Spike.RBD.rFc	0.8921	0.9594	0.9595	0.7737	0.9725	0.9725
6	S1.HisTag; S1.RBD; S2; Spike.RBD.Bac; Spike.RBD.His.HEK; Spike.RBD.rFc	0.9086	0.9589	0.9589	0.788	0.9791	0.979
6	S1.HisTag; S1+S2; S2; Spike.RBD.Bac; Spike.RBD.His.HEK; Spike.RBD.rFc	0.9034	0.9509	0.951	0.797	0.9732	0.9731
6	S1.mFcTag; S1.RBD; S1+S2; S2; Spike.RBD.Bac; Spike.RBD.His.HEK	0.8268	0.9564	0.9564	0.8142	0.9785	0.9785
6	S1.mFcTag; S1.RBD; S1+S2; S2; Spike.RBD.Bac; Spike.RBD.rFc	0.8687	0.9581	0.9581	0.8128	0.9725	0.9724
6	S1.mFcTag; S1.RBD; S1+S2; S2; Spike.RBD.His.HEK; Spike.RBD.rFc	0.7594	0.9561	0.9561	0.8215	0.9754	0.9753
6	S1.mFcTag; S1.RBD; S1+S2; Spike.RBD.Bac; Spike.RBD.His.HEK; Spike.RBD.rFc	0.8859	0.9706	0.9706	0.7439	0.9796	0.9796
6	S1.mFcTag; S1.RBD; S2; Spike.RBD.Bac; Spike.RBD.His.HEK; Spike.RBD.rFc	0.8787	0.9441	0.9442	0.8168	0.9748	0.9747
6	S1.mFcTag; S1+S2; S2; Spike.RBD.Bac; Spike.RBD.His.HEK; Spike.RBD.rFc	0.8781	0.9562	0.9562	0.8154	0.9711	0.9711
6	S1.RBD; S1+S2; S2; Spike.RBD.Bac; Spike.RBD.His.HEK; Spike.RBD.rFc	0.8708	0.9642	0.9642	0.818	0.9746	0.9746
7	NP; Pl.pro; S1; S1.HisTag; S1.mFcTag; S1.RBD; S1+S2	0.9082	0.9632	0.9633	0.7609	0.9749	0.9748
7	NP; Pl.pro; S1; S1.HisTag; S1.mFcTag; S1.RBD; S2	0.913	0.9443	0.9444	0.7513	0.9762	0.9762
7	NP; Pl.pro; S1; S1.HisTag; S1.mFcTag; S1.RBD; Spike.RBD.Bac	0.8519	0.9616	0.9617	0.7317	0.9669	0.9668
7	NP; Pl.pro; S1; S1.HisTag; S1.mFcTag; S1.RBD; Spike.RBD.His.HEK	0.8488	0.9562	0.9561	0.7287	0.9725	0.9724
7	NP; Pl.pro; S1; S1.HisTag; S1.mFcTag; S1.RBD; Spike.RBD.rFc	0.8483	0.9557	0.9557	0.7407	0.9745	0.9745
7	NP; Pl.pro; S1; S1.HisTag; S1.mFcTag; S1+S2; S2	0.9059	0.952	0.9521	0.7468	0.9691	0.9691
7	NP; Pl.pro; S1; S1.HisTag; S1.mFcTag; S1+S2; Spike.RBD.Bac	0.9064	0.9715	0.9715	0.7668	0.956	0.9559
7	NP; Pl.pro; S1; S1.HisTag; S1.mFcTag; S1+S2; Spike.RBD.His.HEK	0.9082	0.9625	0.9625	0.7564	0.9726	0.9726
7	NP; Pl.pro; S1; S1.HisTag; S1.mFcTag; S1+S2; Spike.RBD.rFc	0.9086	0.9646	0.9647	0.7765	0.9691	0.969
7	NP; Pl.pro; S1; S1.HisTag; S1.mFcTag; S2; Spike.RBD.Bac	0.9063	0.9596	0.9596	0.7379	0.9617	0.9616
7	NP; Pl.pro; S1; S1.HisTag; S1.mFcTag; S2; Spike.RBD.His.HEK	0.9151	0.9441	0.9441	0.7532	0.9649	0.9649
7	NP; Pl.pro; S1; S1.HisTag; S1.mFcTag; S2; Spike.RBD.rFc	0.913	0.9501	0.9502	0.7593	0.9694	0.9695
7	NP; Pl.pro; S1; S1.HisTag; S1.mFcTag; Spike.RBD.Bac; Spike.RBD.His.HEK	0.8503	0.9618	0.9618	0.7375	0.9651	0.9651
7	NP; Pl.pro; S1; S1.HisTag; S1.mFcTag; Spike.RBD.Bac; Spike.RBD.rFc	0.8437	0.9679	0.9679	0.7407	0.9602	0.9602
7	NP; Pl.pro; S1; S1.HisTag; S1.mFcTag; Spike.RBD.His.HEK; Spike.RBD.rFc	0.8527	0.9549	0.9549	0.7325	0.9726	0.9726
7	NP; Pl.pro; S1; S1.HisTag; S1.RBD; S1+S2; S2	0.9106	0.9586	0.9586	0.789	0.966	0.966
7	NP; Pl.pro; S1; S1.HisTag; S1.RBD; S1+S2; Spike.RBD.Bac	0.9096	0.9654	0.9654	0.7827	0.9621	0.9621
7	NP; Pl.pro; S1; S1.HisTag; S1.RBD; S1+S2; Spike.RBD.His.HEK	0.9155	0.961	0.9611	0.7709	0.9714	0.9714
7	NP; Pl.pro; S1; S1.HisTag; S1.RBD; S1+S2; Spike.RBD.rFc	0.907	0.9573	0.9573	0.7813	0.9721	0.9721
7	NP; Pl.pro; S1; S1.HisTag; S1.RBD; S2; Spike.RBD.Bac	0.9202	0.9563	0.9563	0.7777	0.9655	0.9655
7	NP; Pl.pro; S1; S1.HisTag; S1.RBD; S2; Spike.RBD.His.HEK	0.9063	0.948	0.9481	0.7815	0.9623	0.9623
7	NP; Pl.pro; S1; S1.HisTag; S1.RBD; S2; Spike.RBD.rFc	0.905	0.9455	0.9456	0.7833	0.9651	0.9651
7	NP; Pl.pro; S1; S1.HisTag; S1.RBD; Spike.RBD.Bac; Spike.RBD.His.HEK	0.8597	0.9557	0.9557	0.7482	0.9681	0.9681
7	NP; Pl.pro; S1; S1.HisTag; S1.RBD; Spike.RBD.Bac; Spike.RBD.rFc	0.8521	0.9637	0.9637	0.7651	0.9586	0.9585
7	NP; Pl.pro; S1; S1.HisTag; S1.RBD; Spike.RBD.His.HEK; Spike.RBD.rFc	0.8584	0.9516	0.9516	0.7444	0.974	0.974
7	NP; Pl.pro; S1; S1.HisTag; S1+S2; S2; Spike.RBD.Bac	0.9183	0.959	0.9591	0.7571	0.9689	0.9689
7	NP; Pl.pro; S1; S1.HisTag; S1+S2; S2; Spike.RBD.His.HEK	0.9135	0.9553	0.9554	0.7826	0.964	0.964
7	NP; Pl.pro; S1; S1.HisTag; S1+S2; S2; Spike.RBD.rFc	0.9127	0.956	0.956	0.7847	0.9686	0.9686
7	NP; Pl.pro; S1; S1.HisTag; S1+S2; Spike.RBD.Bac; Spike.RBD.His.HEK	0.9203	0.9686	0.9686	0.7687	0.9691	0.9691
7	NP; Pl.pro; S1; S1.HisTag; S1+S2; Spike.RBD.Bac; Spike.RBD.rFc	0.9206	0.9764	0.9764	0.7769	0.9617	0.9617
7	NP; Pl.pro; S1; S1.HisTag; S1+S2; Spike.RBD.His.HEK; Spike.RBD.rFc	0.9135	0.9615	0.9615	0.7658	0.9739	0.9738
7	NP; Pl.pro; S1; S1.HisTag; S2; Spike.RBD.Bac; Spike.RBD.His.HEK	0.9264	0.9568	0.9568	0.7601	0.9638	0.9638
7	NP; Pl.pro; S1; S1.HisTag; S2; Spike.RBD.Bac; Spike.RBD.rFc	0.9169	0.9531	0.9531	0.7795	0.9609	0.9609
7	NP; Pl.pro; S1; S1.HisTag; S2; Spike.RBD.His.HEK; Spike.RBD.rFc	0.9108	0.9456	0.9457	0.7775	0.9669	0.9669
7	NP; Pl.pro; S1; S1.HisTag; Spike.RBD.Bac; Spike.RBD.His.HEK; Spike.RBD.rFc	0.8712	0.9581	0.9581	0.7475	0.9663	0.9663
7	NP; Pl.pro; S1; S1.mFcTag; S1.RBD; S1+S2; S2	0.9152	0.9625	0.9625	0.7933	0.959	0.959
7	NP; Pl.pro; S1; S1.mFcTag; S1.RBD; S1+S2; Spike.RBD.Bac	0.9092	0.9631	0.9631	0.75	0.9612	0.9612
7	NP; Pl.pro; S1; S1.mFcTag; S1.RBD; S1+S2; Spike.RBD.His.HEK	0.9118	0.9594	0.9595	0.7435	0.9811	0.981
7	NP; Pl.pro; S1; S1.mFcTag; S1.RBD; S1+S2; Spike.RBD.rFc	0.9092	0.9598	0.9598	0.752	0.9731	0.973
7	NP; Pl.pro; S1; S1.mFcTag; S1.RBD; S2; Spike.RBD.Bac	0.8996	0.9544	0.9545	0.7895	0.953	0.953
7	NP; Pl.pro; S1; S1.mFcTag; S1.RBD; S2; Spike.RBD.His.HEK	0.8869	0.9589	0.9589	0.7986	0.9636	0.9636
7	NP; Pl.pro; S1; S1.mFcTag; S1.RBD; S2; Spike.RBD.rFc	0.8727	0.9559	0.9559	0.8087	0.9614	0.9614
7	NP; Pl.pro; S1; S1.mFcTag; S1.RBD; Spike.RBD.Bac; Spike.RBD.His.HEK	0.8475	0.953	0.953	0.7268	0.9729	0.9728
7	NP; Pl.pro; S1; S1.mFcTag; S1.RBD; Spike.RBD.Bac; Spike.RBD.rFc	0.8352	0.9616	0.9616	0.7285	0.9559	0.9559
7	NP; Pl.pro; S1; S1.mFcTag; S1.RBD; Spike.RBD.His.HEK; Spike.RBD.rFc	0.8263	0.9634	0.9633	0.7197	0.9792	0.9791
7	NP; Pl.pro; S1; S1.mFcTag; S1+S2; S2; Spike.RBD.Bac	0.8902	0.9722	0.9722	0.7889	0.9464	0.9463
7	NP; Pl.pro; S1; S1.mFcTag; S1+S2; S2; Spike.RBD.His.HEK	0.9064	0.9646	0.9645	0.7968	0.9665	0.9665
7	NP; Pl.pro; S1; S1.mFcTag; S1+S2; S2; Spike.RBD.rFc	0.9114	0.9616	0.9617	0.8136	0.9604	0.9604
7	NP; Pl.pro; S1; S1.mFcTag; S1+S2; Spike.RBD.Bac; Spike.RBD.His.HEK	0.9144	0.9727	0.9727	0.7592	0.9758	0.9758
7	NP; Pl.pro; S1; S1.mFcTag; S1+S2; Spike.RBD.Bac; Spike.RBD.rFc	0.9103	0.9722	0.9722	0.7656	0.9626	0.9625
7	NP; Pl.pro; S1; S1.mFcTag; S1+S2; Spike.RBD.His.HEK; Spike.RBD.rFc	0.9143	0.9651	0.9651	0.752	0.981	0.9809
7	NP; Pl.pro; S1; S1.mFcTag; S2; Spike.RBD.Bac; Spike.RBD.His.HEK	0.9079	0.9567	0.9567	0.7798	0.9635	0.9635
7	NP; Pl.pro; S1; S1.mFcTag; S2; Spike.RBD.Bac; Spike.RBD.rFc	0.8793	0.9525	0.9526	0.811	0.9464	0.9464
7	NP; Pl.pro; S1; S1.mFcTag; S2; Spike.RBD.His.HEK; Spike.RBD.rFc	0.8832	0.9648	0.9648	0.8001	0.9648	0.9648
7	NP; Pl.pro; S1; S1.mFcTag; Spike.RBD.Bac; Spike.RBD.His.HEK; Spike.RBD.rFc	0.8538	0.9594	0.9594	0.7287	0.9775	0.9774
7	NP; Pl.pro; S1; S1.RBD; S1+S2; S2; Spike.RBD.Bac	0.9105	0.9594	0.9594	0.8045	0.9536	0.9536
7	NP; Pl.pro; S1; S1.RBD; S1+S2; S2; Spike.RBD.His.HEK	0.9083	0.9577	0.9577	0.8075	0.9653	0.9653
7	NP; Pl.pro; S1; S1.RBD; S1+S2; S2; Spike.RBD.rFc	0.9096	0.9555	0.9556	0.8197	0.9554	0.9554
7	NP; Pl.pro; S1; S1.RBD; S1+S2; Spike.RBD.Bac; Spike.RBD.His.HEK	0.9161	0.9699	0.9699	0.7624	0.976	0.9759
7	NP; Pl.pro; S1; S1.RBD; S1+S2; Spike.RBD.Bac; Spike.RBD.rFc	0.9058	0.9734	0.9734	0.767	0.9673	0.9672
7	NP; Pl.pro; S1; S1.RBD; S1+S2; Spike.RBD.His.HEK; Spike.RBD.rFc	0.9121	0.955	0.9551	0.7583	0.978	0.9779
7	NP; Pl.pro; S1; S1.RBD; S2; Spike.RBD.Bac; Spike.RBD.His.HEK	0.9157	0.9514	0.9514	0.8012	0.9634	0.9634
7	NP; Pl.pro; S1; S1.RBD; S2; Spike.RBD.Bac; Spike.RBD.rFc	0.8831	0.9599	0.9599	0.8187	0.9489	0.9489
7	NP; Pl.pro; S1; S1.RBD; S2; Spike.RBD.His.HEK; Spike.RBD.rFc	0.8753	0.9583	0.9584	0.8024	0.9679	0.9679
7	NP; Pl.pro; S1; S1.RBD; Spike.RBD.Bac; Spike.RBD.His.HEK; Spike.RBD.rFc	0.8488	0.9601	0.96	0.7312	0.9758	0.9758
7	NP; Pl.pro; S1; S1+S2; S2; Spike.RBD.Bac; Spike.RBD.His.HEK	0.9176	0.9581	0.9581	0.7991	0.9625	0.9625
7	NP; Pl.pro; S1; S1+S2; S2; Spike.RBD.Bac; Spike.RBD.rFc	0.9102	0.9634	0.9635	0.8162	0.9548	0.9548
7	NP; Pl.pro; S1; S1+S2; S2; Spike.RBD.His.HEK; Spike.RBD.rFc	0.9055	0.9575	0.9575	0.8186	0.9664	0.9664
7	NP; Pl.pro; S1; S1+S2; Spike.RBD.Bac; Spike.RBD.His.HEK; Spike.RBD.rFc	0.9186	0.9724	0.9723	0.7579	0.9766	0.9765
7	NP; Pl.pro; S1; S2; Spike.RBD.Bac; Spike.RBD.His.HEK; Spike.RBD.rFc	0.9134	0.9516	0.9516	0.7983	0.9629	0.9629
7	NP; Pl.pro; S1.HisTag; S1.mFcTag; S1.RBD; S1+S2; S2	0.8752	0.9522	0.9523	0.7823	0.9716	0.9715
7	NP; Pl.pro; S1.HisTag; S1.mFcTag; S1.RBD; S1+S2; Spike.RBD.Bac	0.8955	0.9677	0.9678	0.7605	0.967	0.9669
7	NP; Pl.pro; S1.HisTag; S1.mFcTag; S1.RBD; S1+S2; Spike.RBD.His.HEK	0.8643	0.9541	0.9541	0.7559	0.9732	0.9731
7	NP; Pl.pro; S1.HisTag; S1.mFcTag; S1.RBD; S1+S2; Spike.RBD.rFc	0.8598	0.9583	0.9583	0.7661	0.9693	0.9693
7	NP; Pl.pro; S1.HisTag; S1.mFcTag; S1.RBD; S2; Spike.RBD.Bac	0.907	0.9566	0.9566	0.7622	0.9676	0.9676
7	NP; Pl.pro; S1.HisTag; S1.mFcTag; S1.RBD; S2; Spike.RBD.His.HEK	0.8716	0.9483	0.9483	0.7687	0.9683	0.9683
7	NP; Pl.pro; S1.HisTag; S1.mFcTag; S1.RBD; S2; Spike.RBD.rFc	0.8655	0.9536	0.9536	0.7801	0.9709	0.9709
7	NP; Pl.pro; S1.HisTag; S1.mFcTag; S1.RBD; Spike.RBD.Bac; Spike.RBD.His.HEK	0.8582	0.957	0.9571	0.7319	0.9673	0.9673
7	NP; Pl.pro; S1.HisTag; S1.mFcTag; S1.RBD; Spike.RBD.Bac; Spike.RBD.rFc	0.8514	0.9648	0.9648	0.7411	0.965	0.965
7	NP; Pl.pro; S1.HisTag; S1.mFcTag; S1.RBD; Spike.RBD.His.HEK; Spike.RBD.rFc	0.8447	0.9576	0.9576	0.7192	0.9771	0.9771
7	NP; Pl.pro; S1.HisTag; S1.mFcTag; S1+S2; S2; Spike.RBD.Bac	0.8933	0.9626	0.9626	0.7688	0.9637	0.9637
7	NP; Pl.pro; S1.HisTag; S1.mFcTag; S1+S2; S2; Spike.RBD.His.HEK	0.8771	0.9461	0.9462	0.7769	0.9625	0.9625
7	NP; Pl.pro; S1.HisTag; S1.mFcTag; S1+S2; S2; Spike.RBD.rFc	0.8708	0.9537	0.9537	0.7852	0.9657	0.9657
7	NP; Pl.pro; S1.HisTag; S1.mFcTag; S1+S2; Spike.RBD.Bac; Spike.RBD.His.HEK	0.8847	0.9733	0.9733	0.7599	0.968	0.968
7	NP; Pl.pro; S1.HisTag; S1.mFcTag; S1+S2; Spike.RBD.Bac; Spike.RBD.rFc	0.9018	0.9738	0.9738	0.7666	0.9622	0.9622
7	NP; Pl.pro; S1.HisTag; S1.mFcTag; S1+S2; Spike.RBD.His.HEK; Spike.RBD.rFc	0.8585	0.9555	0.9555	0.7573	0.9685	0.9685
7	NP; Pl.pro; S1.HisTag; S1.mFcTag; S2; Spike.RBD.Bac; Spike.RBD.His.HEK	0.9054	0.9639	0.9639	0.7676	0.961	0.961
7	NP; Pl.pro; S1.HisTag; S1.mFcTag; S2; Spike.RBD.Bac; Spike.RBD.rFc	0.9068	0.9629	0.963	0.7697	0.9647	0.9647
7	NP; Pl.pro; S1.HisTag; S1.mFcTag; S2; Spike.RBD.His.HEK; Spike.RBD.rFc	0.87	0.9519	0.952	0.7721	0.9646	0.9646
7	NP; Pl.pro; S1.HisTag; S1.mFcTag; Spike.RBD.Bac; Spike.RBD.His.HEK; Spike.RBD.rFc	0.8614	0.9573	0.9573	0.7398	0.964	0.964
7	NP; Pl.pro; S1.HisTag; S1.RBD; S1+S2; S2; Spike.RBD.Bac	0.9058	0.9511	0.9512	0.7918	0.9605	0.9606
7	NP; Pl.pro; S1.HisTag; S1.RBD; S1+S2; S2; Spike.RBD.His.HEK	0.877	0.9484	0.9485	0.797	0.9618	0.9618
7	NP; Pl.pro; S1.HisTag; S1.RBD; S1+S2; S2; Spike.RBD.rFc	0.8711	0.9545	0.9545	0.8011	0.9658	0.9658
7	NP; Pl.pro; S1.HisTag; S1.RBD; S1+S2; Spike.RBD.Bac; Spike.RBD.His.HEK	0.8849	0.9693	0.9693	0.7725	0.9671	0.967
7	NP; Pl.pro; S1.HisTag; S1.RBD; S1+S2; Spike.RBD.Bac; Spike.RBD.rFc	0.9064	0.9763	0.9762	0.7889	0.9647	0.9646
7	NP; Pl.pro; S1.HisTag; S1.RBD; S1+S2; Spike.RBD.His.HEK; Spike.RBD.rFc	0.8625	0.9539	0.9539	0.7739	0.9737	0.9737
7	NP; Pl.pro; S1.HisTag; S1.RBD; S2; Spike.RBD.Bac; Spike.RBD.His.HEK	0.9023	0.9641	0.9641	0.7866	0.9598	0.9598
7	NP; Pl.pro; S1.HisTag; S1.RBD; S2; Spike.RBD.Bac; Spike.RBD.rFc	0.9064	0.9561	0.9562	0.7926	0.9604	0.9604
7	NP; Pl.pro; S1.HisTag; S1.RBD; S2; Spike.RBD.His.HEK; Spike.RBD.rFc	0.8747	0.9495	0.9496	0.791	0.9638	0.9638
7	NP; Pl.pro; S1.HisTag; S1.RBD; Spike.RBD.Bac; Spike.RBD.His.HEK; Spike.RBD.rFc	0.8683	0.9548	0.9548	0.7507	0.9652	0.9652
7	NP; Pl.pro; S1.HisTag; S1+S2; S2; Spike.RBD.Bac; Spike.RBD.His.HEK	0.9054	0.9603	0.9604	0.783	0.9648	0.9648
7	NP; Pl.pro; S1.HisTag; S1+S2; S2; Spike.RBD.Bac; Spike.RBD.rFc	0.9062	0.96	0.96	0.7944	0.9619	0.9619
7	NP; Pl.pro; S1.HisTag; S1+S2; S2; Spike.RBD.His.HEK; Spike.RBD.rFc	0.8779	0.9458	0.9458	0.7957	0.9628	0.9628
7	NP; Pl.pro; S1.HisTag; S1+S2; Spike.RBD.Bac; Spike.RBD.His.HEK; Spike.RBD.rFc	0.9044	0.9697	0.9697	0.7711	0.9643	0.9643
7	NP; Pl.pro; S1.HisTag; S2; Spike.RBD.Bac; Spike.RBD.His.HEK; Spike.RBD.rFc	0.9138	0.9595	0.9596	0.7837	0.9603	0.9603
7	NP; Pl.pro; S1.mFcTag; S1.RBD; S1+S2; S2; Spike.RBD.Bac	0.8721	0.9435	0.9435	0.8056	0.952	0.952
7	NP; Pl.pro; S1.mFcTag; S1.RBD; S1+S2; S2; Spike.RBD.His.HEK	0.8522	0.9516	0.9516	0.8123	0.9692	0.9691
7	NP; Pl.pro; S1.mFcTag; S1.RBD; S1+S2; S2; Spike.RBD.rFc	0.8432	0.9582	0.9582	0.823	0.9548	0.9548
7	NP; Pl.pro; S1.mFcTag; S1.RBD; S1+S2; Spike.RBD.Bac; Spike.RBD.His.HEK	0.8707	0.9752	0.9752	0.7575	0.9743	0.9742
7	NP; Pl.pro; S1.mFcTag; S1.RBD; S1+S2; Spike.RBD.Bac; Spike.RBD.rFc	0.8735	0.9706	0.9706	0.7683	0.9685	0.9685
7	NP; Pl.pro; S1.mFcTag; S1.RBD; S1+S2; Spike.RBD.His.HEK; Spike.RBD.rFc	0.8418	0.9607	0.9607	0.7509	0.9791	0.979
7	NP; Pl.pro; S1.mFcTag; S1.RBD; S2; Spike.RBD.Bac; Spike.RBD.His.HEK	0.8906	0.9614	0.9614	0.8013	0.9646	0.9646
7	NP; Pl.pro; S1.mFcTag; S1.RBD; S2; Spike.RBD.Bac; Spike.RBD.rFc	0.8725	0.9541	0.9541	0.8206	0.9486	0.9486
7	NP; Pl.pro; S1.mFcTag; S1.RBD; S2; Spike.RBD.His.HEK; Spike.RBD.rFc	0.847	0.9545	0.9545	0.8084	0.9672	0.9672
7	NP; Pl.pro; S1.mFcTag; S1.RBD; Spike.RBD.Bac; Spike.RBD.His.HEK; Spike.RBD.rFc	0.8535	0.9529	0.9529	0.7377	0.9731	0.973
7	NP; Pl.pro; S1.mFcTag; S1+S2; S2; Spike.RBD.Bac; Spike.RBD.His.HEK	0.8851	0.9628	0.9628	0.7945	0.9651	0.9651
7	NP; Pl.pro; S1.mFcTag; S1+S2; S2; Spike.RBD.Bac; Spike.RBD.rFc	0.8826	0.9608	0.9608	0.815	0.9491	0.9491
7	NP; Pl.pro; S1.mFcTag; S1+S2; S2; Spike.RBD.His.HEK; Spike.RBD.rFc	0.8404	0.9599	0.9599	0.8154	0.9673	0.9673
7	NP; Pl.pro; S1.mFcTag; S1+S2; Spike.RBD.Bac; Spike.RBD.His.HEK; Spike.RBD.rFc	0.8865	0.9716	0.9715	0.7566	0.9782	0.9781
7	NP; Pl.pro; S1.mFcTag; S2; Spike.RBD.Bac; Spike.RBD.His.HEK; Spike.RBD.rFc	0.8988	0.9573	0.9573	0.8041	0.9617	0.9617
7	NP; Pl.pro; S1.RBD; S1+S2; S2; Spike.RBD.Bac; Spike.RBD.His.HEK	0.8893	0.9557	0.9557	0.8133	0.9625	0.9625
7	NP; Pl.pro; S1.RBD; S1+S2; S2; Spike.RBD.Bac; Spike.RBD.rFc	0.8623	0.9607	0.9607	0.8302	0.9512	0.9512
7	NP; Pl.pro; S1.RBD; S1+S2; S2; Spike.RBD.His.HEK; Spike.RBD.rFc	0.823	0.9651	0.9651	0.8193	0.962	0.962
7	NP; Pl.pro; S1.RBD; S1+S2; Spike.RBD.Bac; Spike.RBD.His.HEK; Spike.RBD.rFc	0.8918	0.9711	0.9711	0.7614	0.9772	0.9771
7	NP; Pl.pro; S1.RBD; S2; Spike.RBD.Bac; Spike.RBD.His.HEK; Spike.RBD.rFc	0.8926	0.9459	0.9459	0.8129	0.964	0.964
7	NP; Pl.pro; S1+S2; S2; Spike.RBD.Bac; Spike.RBD.His.HEK; Spike.RBD.rFc	0.9	0.955	0.955	0.8139	0.9633	0.9633
7	NP; S1; S1.HisTag; S1.mFcTag; S1.RBD; S1+S2; S2	0.9069	0.9554	0.9555	0.7847	0.9745	0.9745
7	NP; S1; S1.HisTag; S1.mFcTag; S1.RBD; S1+S2; Spike.RBD.Bac	0.9089	0.9676	0.9676	0.7722	0.9711	0.971
7	NP; S1; S1.HisTag; S1.mFcTag; S1.RBD; S1+S2; Spike.RBD.His.HEK	0.9075	0.9625	0.9625	0.7558	0.9768	0.9768
7	NP; S1; S1.HisTag; S1.mFcTag; S1.RBD; S1+S2; Spike.RBD.rFc	0.909	0.9575	0.9576	0.7752	0.98	0.9799
7	NP; S1; S1.HisTag; S1.mFcTag; S1.RBD; S2; Spike.RBD.Bac	0.8775	0.9644	0.9644	0.7691	0.9758	0.9758
7	NP; S1; S1.HisTag; S1.mFcTag; S1.RBD; S2; Spike.RBD.His.HEK	0.8658	0.9501	0.9502	0.7705	0.9741	0.9741
7	NP; S1; S1.HisTag; S1.mFcTag; S1.RBD; S2; Spike.RBD.rFc	0.8943	0.9414	0.9415	0.7881	0.9727	0.9727
7	NP; S1; S1.HisTag; S1.mFcTag; S1.RBD; Spike.RBD.Bac; Spike.RBD.His.HEK	0.8138	0.9529	0.9529	0.7208	0.9706	0.9706
7	NP; S1; S1.HisTag; S1.mFcTag; S1.RBD; Spike.RBD.Bac; Spike.RBD.rFc	0.8202	0.9658	0.9658	0.7475	0.9688	0.9688
7	NP; S1; S1.HisTag; S1.mFcTag; S1.RBD; Spike.RBD.His.HEK; Spike.RBD.rFc	0.8136	0.9548	0.9548	0.7302	0.9739	0.9739
7	NP; S1; S1.HisTag; S1.mFcTag; S1+S2; S2; Spike.RBD.Bac	0.9062	0.9588	0.9589	0.7701	0.9668	0.9668
7	NP; S1; S1.HisTag; S1.mFcTag; S1+S2; S2; Spike.RBD.His.HEK	0.9122	0.9476	0.9477	0.7818	0.971	0.971
7	NP; S1; S1.HisTag; S1.mFcTag; S1+S2; S2; Spike.RBD.rFc	0.9105	0.9499	0.9499	0.7831	0.9695	0.9695
7	NP; S1; S1.HisTag; S1.mFcTag; S1+S2; Spike.RBD.Bac; Spike.RBD.His.HEK	0.9132	0.9713	0.9713	0.7659	0.972	0.972
7	NP; S1; S1.HisTag; S1.mFcTag; S1+S2; Spike.RBD.Bac; Spike.RBD.rFc	0.9163	0.9767	0.9766	0.7825	0.9672	0.9672
7	NP; S1; S1.HisTag; S1.mFcTag; S1+S2; Spike.RBD.His.HEK; Spike.RBD.rFc	0.9053	0.963	0.9631	0.7668	0.9695	0.9695
7	NP; S1; S1.HisTag; S1.mFcTag; S2; Spike.RBD.Bac; Spike.RBD.His.HEK	0.9002	0.9582	0.9583	0.7723	0.9659	0.9659
7	NP; S1; S1.HisTag; S1.mFcTag; S2; Spike.RBD.Bac; Spike.RBD.rFc	0.9089	0.9548	0.9548	0.7788	0.9649	0.9649
7	NP; S1; S1.HisTag; S1.mFcTag; S2; Spike.RBD.His.HEK; Spike.RBD.rFc	0.8953	0.9471	0.9472	0.7769	0.9695	0.9695
7	NP; S1; S1.HisTag; S1.mFcTag; Spike.RBD.Bac; Spike.RBD.His.HEK; Spike.RBD.rFc	0.828	0.968	0.968	0.7389	0.9709	0.9709
7	NP; S1; S1.HisTag; S1.RBD; S1+S2; S2; Spike.RBD.Bac	0.904	0.9591	0.9592	0.7935	0.9703	0.9703
7	NP; S1; S1.HisTag; S1.RBD; S1+S2; S2; Spike.RBD.His.HEK	0.8908	0.9686	0.9686	0.7962	0.9646	0.9646
7	NP; S1; S1.HisTag; S1.RBD; S1+S2; S2; Spike.RBD.rFc	0.896	0.9593	0.9593	0.7979	0.9709	0.9709
7	NP; S1; S1.HisTag; S1.RBD; S1+S2; Spike.RBD.Bac; Spike.RBD.His.HEK	0.9101	0.9606	0.9606	0.7771	0.9731	0.9731
7	NP; S1; S1.HisTag; S1.RBD; S1+S2; Spike.RBD.Bac; Spike.RBD.rFc	0.914	0.9698	0.9698	0.7882	0.9721	0.972
7	NP; S1; S1.HisTag; S1.RBD; S1+S2; Spike.RBD.His.HEK; Spike.RBD.rFc	0.9049	0.9551	0.9551	0.7752	0.974	0.974
7	NP; S1; S1.HisTag; S1.RBD; S2; Spike.RBD.Bac; Spike.RBD.His.HEK	0.8616	0.9693	0.9693	0.7856	0.966	0.966
7	NP; S1; S1.HisTag; S1.RBD; S2; Spike.RBD.Bac; Spike.RBD.rFc	0.9045	0.9527	0.9528	0.7927	0.9681	0.9681
7	NP; S1; S1.HisTag; S1.RBD; S2; Spike.RBD.His.HEK; Spike.RBD.rFc	0.8541	0.9571	0.9572	0.7881	0.9666	0.9666
7	NP; S1; S1.HisTag; S1.RBD; Spike.RBD.Bac; Spike.RBD.His.HEK; Spike.RBD.rFc	0.8366	0.9636	0.9637	0.7465	0.9739	0.9739
7	NP; S1; S1.HisTag; S1+S2; S2; Spike.RBD.Bac; Spike.RBD.His.HEK	0.9121	0.9579	0.958	0.7883	0.9649	0.9648
7	NP; S1; S1.HisTag; S1+S2; S2; Spike.RBD.Bac; Spike.RBD.rFc	0.9158	0.9628	0.9628	0.7944	0.9631	0.9631
7	NP; S1; S1.HisTag; S1+S2; S2; Spike.RBD.His.HEK; Spike.RBD.rFc	0.8911	0.9691	0.9691	0.7922	0.9691	0.9691
7	NP; S1; S1.HisTag; S1+S2; Spike.RBD.Bac; Spike.RBD.His.HEK; Spike.RBD.rFc	0.9196	0.9679	0.9679	0.7726	0.9698	0.9697
7	NP; S1; S1.HisTag; S2; Spike.RBD.Bac; Spike.RBD.His.HEK; Spike.RBD.rFc	0.8973	0.9617	0.9617	0.7886	0.964	0.964
7	NP; S1; S1.mFcTag; S1.RBD; S1+S2; S2; Spike.RBD.Bac	0.8472	0.9666	0.9666	0.8049	0.9597	0.9596
7	NP; S1; S1.mFcTag; S1.RBD; S1+S2; S2; Spike.RBD.His.HEK	0.8905	0.9558	0.9559	0.8153	0.9686	0.9685
7	NP; S1; S1.mFcTag; S1.RBD; S1+S2; S2; Spike.RBD.rFc	0.8983	0.9562	0.9562	0.8147	0.9686	0.9686
7	NP; S1; S1.mFcTag; S1.RBD; S1+S2; Spike.RBD.Bac; Spike.RBD.His.HEK	0.8972	0.9663	0.9663	0.7436	0.9808	0.9807
7	NP; S1; S1.mFcTag; S1.RBD; S1+S2; Spike.RBD.Bac; Spike.RBD.rFc	0.9111	0.9672	0.9672	0.7671	0.9657	0.9657
7	NP; S1; S1.mFcTag; S1.RBD; S1+S2; Spike.RBD.His.HEK; Spike.RBD.rFc	0.9055	0.9529	0.9529	0.7519	0.9842	0.9841
7	NP; S1; S1.mFcTag; S1.RBD; S2; Spike.RBD.Bac; Spike.RBD.His.HEK	0.8303	0.9669	0.9669	0.8044	0.9629	0.9629
7	NP; S1; S1.mFcTag; S1.RBD; S2; Spike.RBD.Bac; Spike.RBD.rFc	0.869	0.9595	0.9595	0.8091	0.9593	0.9593
7	NP; S1; S1.mFcTag; S1.RBD; S2; Spike.RBD.His.HEK; Spike.RBD.rFc	0.824	0.9595	0.9595	0.8121	0.9692	0.9692
7	NP; S1; S1.mFcTag; S1.RBD; Spike.RBD.Bac; Spike.RBD.His.HEK; Spike.RBD.rFc	0.8213	0.9506	0.9506	0.7147	0.9781	0.9781
7	NP; S1; S1.mFcTag; S1+S2; S2; Spike.RBD.Bac; Spike.RBD.His.HEK	0.8999	0.9674	0.9674	0.8028	0.9645	0.9645
7	NP; S1; S1.mFcTag; S1+S2; S2; Spike.RBD.Bac; Spike.RBD.rFc	0.9059	0.9605	0.9605	0.8191	0.9555	0.9555
7	NP; S1; S1.mFcTag; S1+S2; S2; Spike.RBD.His.HEK; Spike.RBD.rFc	0.8919	0.9604	0.9604	0.8145	0.9701	0.97
7	NP; S1; S1.mFcTag; S1+S2; Spike.RBD.Bac; Spike.RBD.His.HEK; Spike.RBD.rFc	0.9161	0.9709	0.9709	0.757	0.9788	0.9787
7	NP; S1; S1.mFcTag; S2; Spike.RBD.Bac; Spike.RBD.His.HEK; Spike.RBD.rFc	0.8844	0.9537	0.9538	0.7984	0.9647	0.9647
7	NP; S1; S1.RBD; S1+S2; S2; Spike.RBD.Bac; Spike.RBD.His.HEK	0.9022	0.9563	0.9564	0.8163	0.9672	0.9672
7	NP; S1; S1.RBD; S1+S2; S2; Spike.RBD.Bac; Spike.RBD.rFc	0.9057	0.9616	0.9617	0.8158	0.9583	0.9583
7	NP; S1; S1.RBD; S1+S2; S2; Spike.RBD.His.HEK; Spike.RBD.rFc	0.9025	0.9521	0.9521	0.818	0.9649	0.9649
7	NP; S1; S1.RBD; S1+S2; Spike.RBD.Bac; Spike.RBD.His.HEK; Spike.RBD.rFc	0.9217	0.9729	0.9729	0.7541	0.9768	0.9767
7	NP; S1; S1.RBD; S2; Spike.RBD.Bac; Spike.RBD.His.HEK; Spike.RBD.rFc	0.8905	0.9538	0.9539	0.8111	0.966	0.966
7	NP; S1; S1+S2; S2; Spike.RBD.Bac; Spike.RBD.His.HEK; Spike.RBD.rFc	0.9155	0.9641	0.9641	0.8177	0.9649	0.9649
7	NP; S1.HisTag; S1.mFcTag; S1.RBD; S1+S2; S2; Spike.RBD.Bac	0.8945	0.946	0.946	0.7973	0.97	0.97
7	NP; S1.HisTag; S1.mFcTag; S1.RBD; S1+S2; S2; Spike.RBD.His.HEK	0.8393	0.9453	0.9453	0.7871	0.9692	0.9692
7	NP; S1.HisTag; S1.mFcTag; S1.RBD; S1+S2; S2; Spike.RBD.rFc	0.8485	0.947	0.9471	0.7998	0.9738	0.9738
7	NP; S1.HisTag; S1.mFcTag; S1.RBD; S1+S2; Spike.RBD.Bac; Spike.RBD.His.HEK	0.8566	0.9779	0.9779	0.7524	0.9735	0.9735
7	NP; S1.HisTag; S1.mFcTag; S1.RBD; S1+S2; Spike.RBD.Bac; Spike.RBD.rFc	0.901	0.973	0.973	0.7714	0.9739	0.9739
7	NP; S1.HisTag; S1.mFcTag; S1.RBD; S1+S2; Spike.RBD.His.HEK; Spike.RBD.rFc	0.8478	0.9522	0.9522	0.7642	0.9731	0.9731
7	NP; S1.HisTag; S1.mFcTag; S1.RBD; S2; Spike.RBD.Bac; Spike.RBD.His.HEK	0.8901	0.9575	0.9575	0.7707	0.969	0.969
7	NP; S1.HisTag; S1.mFcTag; S1.RBD; S2; Spike.RBD.Bac; Spike.RBD.rFc	0.9011	0.9609	0.9609	0.7863	0.9731	0.9731
7	NP; S1.HisTag; S1.mFcTag; S1.RBD; S2; Spike.RBD.His.HEK; Spike.RBD.rFc	0.8594	0.9422	0.9422	0.7827	0.9706	0.9706
7	NP; S1.HisTag; S1.mFcTag; S1.RBD; Spike.RBD.Bac; Spike.RBD.His.HEK; Spike.RBD.rFc	0.8275	0.9577	0.9577	0.7359	0.9716	0.9715
7	NP; S1.HisTag; S1.mFcTag; S1+S2; S2; Spike.RBD.Bac; Spike.RBD.His.HEK	0.8991	0.9551	0.9551	0.7888	0.9661	0.9661
7	NP; S1.HisTag; S1.mFcTag; S1+S2; S2; Spike.RBD.Bac; Spike.RBD.rFc	0.9021	0.9611	0.9612	0.7924	0.9672	0.9672
7	NP; S1.HisTag; S1.mFcTag; S1+S2; S2; Spike.RBD.His.HEK; Spike.RBD.rFc	0.8458	0.9468	0.9469	0.7899	0.9671	0.967
7	NP; S1.HisTag; S1.mFcTag; S1+S2; Spike.RBD.Bac; Spike.RBD.His.HEK; Spike.RBD.rFc	0.8908	0.9688	0.9689	0.7594	0.9712	0.9711
7	NP; S1.HisTag; S1.mFcTag; S2; Spike.RBD.Bac; Spike.RBD.His.HEK; Spike.RBD.rFc	0.9045	0.9616	0.9617	0.7819	0.9677	0.9677
7	NP; S1.HisTag; S1.RBD; S1+S2; S2; Spike.RBD.Bac; Spike.RBD.His.HEK	0.8897	0.9539	0.9539	0.7981	0.9625	0.9625
7	NP; S1.HisTag; S1.RBD; S1+S2; S2; Spike.RBD.Bac; Spike.RBD.rFc	0.9126	0.9607	0.9608	0.8062	0.9645	0.9645
7	NP; S1.HisTag; S1.RBD; S1+S2; S2; Spike.RBD.His.HEK; Spike.RBD.rFc	0.847	0.9534	0.9534	0.8059	0.9623	0.9623
7	NP; S1.HisTag; S1.RBD; S1+S2; Spike.RBD.Bac; Spike.RBD.His.HEK; Spike.RBD.rFc	0.9134	0.9682	0.9682	0.7725	0.9751	0.9751
7	NP; S1.HisTag; S1.RBD; S2; Spike.RBD.Bac; Spike.RBD.His.HEK; Spike.RBD.rFc	0.9114	0.9541	0.9542	0.7954	0.9628	0.9628
7	NP; S1.HisTag; S1+S2; S2; Spike.RBD.Bac; Spike.RBD.His.HEK; Spike.RBD.rFc	0.9061	0.9549	0.9549	0.8035	0.9614	0.9614
7	NP; S1.mFcTag; S1.RBD; S1+S2; S2; Spike.RBD.Bac; Spike.RBD.His.HEK	0.8428	0.9568	0.9568	0.8153	0.9659	0.9659
7	NP; S1.mFcTag; S1.RBD; S1+S2; S2; Spike.RBD.Bac; Spike.RBD.rFc	0.876	0.9616	0.9617	0.8236	0.9603	0.9603
7	NP; S1.mFcTag; S1.RBD; S1+S2; S2; Spike.RBD.His.HEK; Spike.RBD.rFc	0.8204	0.9515	0.9516	0.826	0.9681	0.9681
7	NP; S1.mFcTag; S1.RBD; S1+S2; Spike.RBD.Bac; Spike.RBD.His.HEK; Spike.RBD.rFc	0.8912	0.9705	0.9705	0.7406	0.9809	0.9808
7	NP; S1.mFcTag; S1.RBD; S2; Spike.RBD.Bac; Spike.RBD.His.HEK; Spike.RBD.rFc	0.8869	0.9494	0.9495	0.8177	0.9687	0.9687
7	NP; S1.mFcTag; S1+S2; S2; Spike.RBD.Bac; Spike.RBD.His.HEK; Spike.RBD.rFc	0.89	0.9521	0.9522	0.8149	0.9641	0.9641
7	NP; S1.RBD; S1+S2; S2; Spike.RBD.Bac; Spike.RBD.His.HEK; Spike.RBD.rFc	0.9003	0.956	0.956	0.8213	0.9605	0.9605
7	Pl.pro; S1; S1.HisTag; S1.mFcTag; S1.RBD; S1+S2; S2	0.9138	0.9562	0.9563	0.762	0.9798	0.9798
7	Pl.pro; S1; S1.HisTag; S1.mFcTag; S1.RBD; S1+S2; Spike.RBD.Bac	0.9135	0.9698	0.9698	0.7629	0.9725	0.9725
7	Pl.pro; S1; S1.HisTag; S1.mFcTag; S1.RBD; S1+S2; Spike.RBD.His.HEK	0.9136	0.9625	0.9625	0.7582	0.9743	0.9743
7	Pl.pro; S1; S1.HisTag; S1.mFcTag; S1.RBD; S1+S2; Spike.RBD.rFc	0.9109	0.9524	0.9525	0.7562	0.9754	0.9754
7	Pl.pro; S1; S1.HisTag; S1.mFcTag; S1.RBD; S2; Spike.RBD.Bac	0.9125	0.9569	0.9569	0.7352	0.9784	0.9784
7	Pl.pro; S1; S1.HisTag; S1.mFcTag; S1.RBD; S2; Spike.RBD.His.HEK	0.9126	0.9443	0.9444	0.7642	0.9739	0.9739
7	Pl.pro; S1; S1.HisTag; S1.mFcTag; S1.RBD; S2; Spike.RBD.rFc	0.9083	0.9383	0.9384	0.7679	0.9791	0.9791
7	Pl.pro; S1; S1.HisTag; S1.mFcTag; S1.RBD; Spike.RBD.Bac; Spike.RBD.His.HEK	0.807	0.9543	0.9544	0.7339	0.969	0.969
7	Pl.pro; S1; S1.HisTag; S1.mFcTag; S1.RBD; Spike.RBD.Bac; Spike.RBD.rFc	0.803	0.9629	0.9629	0.7326	0.9672	0.9671
7	Pl.pro; S1; S1.HisTag; S1.mFcTag; S1.RBD; Spike.RBD.His.HEK; Spike.RBD.rFc	0.7925	0.9575	0.9575	0.7328	0.9743	0.9743
7	Pl.pro; S1; S1.HisTag; S1.mFcTag; S1+S2; S2; Spike.RBD.Bac	0.9128	0.9555	0.9555	0.7538	0.971	0.971
7	Pl.pro; S1; S1.HisTag; S1.mFcTag; S1+S2; S2; Spike.RBD.His.HEK	0.9167	0.9474	0.9475	0.7791	0.9688	0.9688
7	Pl.pro; S1; S1.HisTag; S1.mFcTag; S1+S2; S2; Spike.RBD.rFc	0.9129	0.9486	0.9487	0.7782	0.9735	0.9734
7	Pl.pro; S1; S1.HisTag; S1.mFcTag; S1+S2; Spike.RBD.Bac; Spike.RBD.His.HEK	0.9179	0.9648	0.9648	0.7683	0.9659	0.9658
7	Pl.pro; S1; S1.HisTag; S1.mFcTag; S1+S2; Spike.RBD.Bac; Spike.RBD.rFc	0.9132	0.9753	0.9753	0.7726	0.967	0.967
7	Pl.pro; S1; S1.HisTag; S1.mFcTag; S1+S2; Spike.RBD.His.HEK; Spike.RBD.rFc	0.9098	0.964	0.964	0.762	0.9707	0.9707
7	Pl.pro; S1; S1.HisTag; S1.mFcTag; S2; Spike.RBD.Bac; Spike.RBD.His.HEK	0.9214	0.9561	0.9561	0.7589	0.9703	0.9704
7	Pl.pro; S1; S1.HisTag; S1.mFcTag; S2; Spike.RBD.Bac; Spike.RBD.rFc	0.9122	0.9519	0.952	0.7612	0.9698	0.9698
7	Pl.pro; S1; S1.HisTag; S1.mFcTag; S2; Spike.RBD.His.HEK; Spike.RBD.rFc	0.9206	0.9474	0.9474	0.7659	0.9721	0.9721
7	Pl.pro; S1; S1.HisTag; S1.mFcTag; Spike.RBD.Bac; Spike.RBD.His.HEK; Spike.RBD.rFc	0.824	0.9526	0.9526	0.7433	0.9664	0.9663
7	Pl.pro; S1; S1.HisTag; S1.RBD; S1+S2; S2; Spike.RBD.Bac	0.9194	0.9594	0.9595	0.7783	0.9743	0.9744
7	Pl.pro; S1; S1.HisTag; S1.RBD; S1+S2; S2; Spike.RBD.His.HEK	0.9188	0.9499	0.95	0.7921	0.9718	0.9718
7	Pl.pro; S1; S1.HisTag; S1.RBD; S1+S2; S2; Spike.RBD.rFc	0.9074	0.9455	0.9455	0.7934	0.9696	0.9696
7	Pl.pro; S1; S1.HisTag; S1.RBD; S1+S2; Spike.RBD.Bac; Spike.RBD.His.HEK	0.9151	0.9598	0.9599	0.7743	0.9707	0.9707
7	Pl.pro; S1; S1.HisTag; S1.RBD; S1+S2; Spike.RBD.Bac; Spike.RBD.rFc	0.915	0.9692	0.9692	0.7802	0.9684	0.9684
7	Pl.pro; S1; S1.HisTag; S1.RBD; S1+S2; Spike.RBD.His.HEK; Spike.RBD.rFc	0.9099	0.9561	0.9561	0.7744	0.9733	0.9732
7	Pl.pro; S1; S1.HisTag; S1.RBD; S2; Spike.RBD.Bac; Spike.RBD.His.HEK	0.9202	0.955	0.955	0.7817	0.9707	0.9707
7	Pl.pro; S1; S1.HisTag; S1.RBD; S2; Spike.RBD.Bac; Spike.RBD.rFc	0.9115	0.9512	0.9512	0.7806	0.969	0.969
7	Pl.pro; S1; S1.HisTag; S1.RBD; S2; Spike.RBD.His.HEK; Spike.RBD.rFc	0.9045	0.9373	0.9374	0.7898	0.9721	0.9721
7	Pl.pro; S1; S1.HisTag; S1.RBD; Spike.RBD.Bac; Spike.RBD.His.HEK; Spike.RBD.rFc	0.8332	0.9444	0.9444	0.7456	0.9716	0.9716
7	Pl.pro; S1; S1.HisTag; S1+S2; S2; Spike.RBD.Bac; Spike.RBD.His.HEK	0.9317	0.9595	0.9595	0.7836	0.9711	0.9711
7	Pl.pro; S1; S1.HisTag; S1+S2; S2; Spike.RBD.Bac; Spike.RBD.rFc	0.9263	0.9566	0.9566	0.7888	0.9694	0.9694
7	Pl.pro; S1; S1.HisTag; S1+S2; S2; Spike.RBD.His.HEK; Spike.RBD.rFc	0.9179	0.9475	0.9475	0.7975	0.968	0.968
7	Pl.pro; S1; S1.HisTag; S1+S2; Spike.RBD.Bac; Spike.RBD.His.HEK; Spike.RBD.rFc	0.9204	0.9664	0.9664	0.7638	0.9707	0.9706
7	Pl.pro; S1; S1.HisTag; S2; Spike.RBD.Bac; Spike.RBD.His.HEK; Spike.RBD.rFc	0.9299	0.9545	0.9546	0.7706	0.9715	0.9715
7	Pl.pro; S1; S1.mFcTag; S1.RBD; S1+S2; S2; Spike.RBD.Bac	0.9148	0.9573	0.9573	0.7928	0.9632	0.9632
7	Pl.pro; S1; S1.mFcTag; S1.RBD; S1+S2; S2; Spike.RBD.His.HEK	0.9086	0.9541	0.9541	0.7995	0.9752	0.9752
7	Pl.pro; S1; S1.mFcTag; S1.RBD; S1+S2; S2; Spike.RBD.rFc	0.9087	0.9515	0.9515	0.8105	0.9643	0.9643
7	Pl.pro; S1; S1.mFcTag; S1.RBD; S1+S2; Spike.RBD.Bac; Spike.RBD.His.HEK	0.9148	0.9685	0.9685	0.7556	0.978	0.9779
7	Pl.pro; S1; S1.mFcTag; S1.RBD; S1+S2; Spike.RBD.Bac; Spike.RBD.rFc	0.9144	0.9675	0.9674	0.7582	0.9725	0.9724
7	Pl.pro; S1; S1.mFcTag; S1.RBD; S1+S2; Spike.RBD.His.HEK; Spike.RBD.rFc	0.9061	0.958	0.958	0.7492	0.9827	0.9826
7	Pl.pro; S1; S1.mFcTag; S1.RBD; S2; Spike.RBD.Bac; Spike.RBD.His.HEK	0.9125	0.9485	0.9485	0.7946	0.9718	0.9718
7	Pl.pro; S1; S1.mFcTag; S1.RBD; S2; Spike.RBD.Bac; Spike.RBD.rFc	0.8797	0.9541	0.9541	0.8102	0.9581	0.958
7	Pl.pro; S1; S1.mFcTag; S1.RBD; S2; Spike.RBD.His.HEK; Spike.RBD.rFc	0.8672	0.955	0.9551	0.805	0.9744	0.9745
7	Pl.pro; S1; S1.mFcTag; S1.RBD; Spike.RBD.Bac; Spike.RBD.His.HEK; Spike.RBD.rFc	0.8155	0.9573	0.9572	0.7363	0.9765	0.9764
7	Pl.pro; S1; S1.mFcTag; S1+S2; S2; Spike.RBD.Bac; Spike.RBD.His.HEK	0.9202	0.9639	0.9639	0.8077	0.9696	0.9696
7	Pl.pro; S1; S1.mFcTag; S1+S2; S2; Spike.RBD.Bac; Spike.RBD.rFc	0.9172	0.9593	0.9593	0.8046	0.9613	0.9613
7	Pl.pro; S1; S1.mFcTag; S1+S2; S2; Spike.RBD.His.HEK; Spike.RBD.rFc	0.9032	0.9582	0.9582	0.8162	0.9713	0.9713
7	Pl.pro; S1; S1.mFcTag; S1+S2; Spike.RBD.Bac; Spike.RBD.His.HEK; Spike.RBD.rFc	0.9217	0.9707	0.9707	0.7632	0.9777	0.9776
7	Pl.pro; S1; S1.mFcTag; S2; Spike.RBD.Bac; Spike.RBD.His.HEK; Spike.RBD.rFc	0.9039	0.9555	0.9555	0.8048	0.9672	0.9672
7	Pl.pro; S1; S1.RBD; S1+S2; S2; Spike.RBD.Bac; Spike.RBD.His.HEK	0.9207	0.9572	0.9572	0.8094	0.9749	0.9748
7	Pl.pro; S1; S1.RBD; S1+S2; S2; Spike.RBD.Bac; Spike.RBD.rFc	0.9098	0.9537	0.9537	0.8079	0.9575	0.9575
7	Pl.pro; S1; S1.RBD; S1+S2; S2; Spike.RBD.His.HEK; Spike.RBD.rFc	0.8854	0.9603	0.9603	0.8133	0.9705	0.9704
7	Pl.pro; S1; S1.RBD; S1+S2; Spike.RBD.Bac; Spike.RBD.His.HEK; Spike.RBD.rFc	0.9179	0.9642	0.9642	0.7581	0.9764	0.9764
7	Pl.pro; S1; S1.RBD; S2; Spike.RBD.Bac; Spike.RBD.His.HEK; Spike.RBD.rFc	0.8805	0.9596	0.9596	0.8076	0.9706	0.9706
7	Pl.pro; S1; S1+S2; S2; Spike.RBD.Bac; Spike.RBD.His.HEK; Spike.RBD.rFc	0.9182	0.9622	0.9622	0.8059	0.9686	0.9686
7	Pl.pro; S1.HisTag; S1.mFcTag; S1.RBD; S1+S2; S2; Spike.RBD.Bac	0.8849	0.9578	0.9578	0.7747	0.9749	0.9749
7	Pl.pro; S1.HisTag; S1.mFcTag; S1.RBD; S1+S2; S2; Spike.RBD.His.HEK	0.8438	0.9495	0.9496	0.7842	0.9723	0.9723
7	Pl.pro; S1.HisTag; S1.mFcTag; S1.RBD; S1+S2; S2; Spike.RBD.rFc	0.8244	0.9553	0.9554	0.7874	0.978	0.978
7	Pl.pro; S1.HisTag; S1.mFcTag; S1.RBD; S1+S2; Spike.RBD.Bac; Spike.RBD.His.HEK	0.8744	0.9692	0.9692	0.7551	0.9701	0.9701
7	Pl.pro; S1.HisTag; S1.mFcTag; S1.RBD; S1+S2; Spike.RBD.Bac; Spike.RBD.rFc	0.8934	0.9639	0.9639	0.7649	0.9685	0.9684
7	Pl.pro; S1.HisTag; S1.mFcTag; S1.RBD; S1+S2; Spike.RBD.His.HEK; Spike.RBD.rFc	0.8043	0.9581	0.9581	0.7573	0.9696	0.9695
7	Pl.pro; S1.HisTag; S1.mFcTag; S1.RBD; S2; Spike.RBD.Bac; Spike.RBD.His.HEK	0.8893	0.9641	0.9642	0.7566	0.9741	0.974
7	Pl.pro; S1.HisTag; S1.mFcTag; S1.RBD; S2; Spike.RBD.Bac; Spike.RBD.rFc	0.9019	0.9517	0.9517	0.7737	0.9749	0.9749
7	Pl.pro; S1.HisTag; S1.mFcTag; S1.RBD; S2; Spike.RBD.His.HEK; Spike.RBD.rFc	0.8343	0.9553	0.9554	0.7739	0.9738	0.9738
7	Pl.pro; S1.HisTag; S1.mFcTag; S1.RBD; Spike.RBD.Bac; Spike.RBD.His.HEK; Spike.RBD.rFc	0.82	0.9482	0.9482	0.7382	0.962	0.962
7	Pl.pro; S1.HisTag; S1.mFcTag; S1+S2; S2; Spike.RBD.Bac; Spike.RBD.His.HEK	0.8895	0.9626	0.9627	0.7756	0.9704	0.9704
7	Pl.pro; S1.HisTag; S1.mFcTag; S1+S2; S2; Spike.RBD.Bac; Spike.RBD.rFc	0.8988	0.9584	0.9585	0.7815	0.9697	0.9696
7	Pl.pro; S1.HisTag; S1.mFcTag; S1+S2; S2; Spike.RBD.His.HEK; Spike.RBD.rFc	0.8411	0.947	0.9471	0.7841	0.9695	0.9695
7	Pl.pro; S1.HisTag; S1.mFcTag; S1+S2; Spike.RBD.Bac; Spike.RBD.His.HEK; Spike.RBD.rFc	0.8962	0.9616	0.9617	0.7628	0.967	0.967
7	Pl.pro; S1.HisTag; S1.mFcTag; S2; Spike.RBD.Bac; Spike.RBD.His.HEK; Spike.RBD.rFc	0.9061	0.9481	0.9482	0.7718	0.9713	0.9713
7	Pl.pro; S1.HisTag; S1.RBD; S1+S2; S2; Spike.RBD.Bac; Spike.RBD.His.HEK	0.8839	0.9566	0.9566	0.7893	0.9701	0.9701
7	Pl.pro; S1.HisTag; S1.RBD; S1+S2; S2; Spike.RBD.Bac; Spike.RBD.rFc	0.9028	0.9498	0.9499	0.7956	0.9676	0.9676
7	Pl.pro; S1.HisTag; S1.RBD; S1+S2; S2; Spike.RBD.His.HEK; Spike.RBD.rFc	0.8455	0.9478	0.9479	0.7963	0.9721	0.9721
7	Pl.pro; S1.HisTag; S1.RBD; S1+S2; Spike.RBD.Bac; Spike.RBD.His.HEK; Spike.RBD.rFc	0.8952	0.9597	0.9597	0.7727	0.9699	0.9699
7	Pl.pro; S1.HisTag; S1.RBD; S2; Spike.RBD.Bac; Spike.RBD.His.HEK; Spike.RBD.rFc	0.9131	0.9542	0.9542	0.7831	0.9685	0.9686
7	Pl.pro; S1.HisTag; S1+S2; S2; Spike.RBD.Bac; Spike.RBD.His.HEK; Spike.RBD.rFc	0.9141	0.9484	0.9485	0.7845	0.9682	0.9681
7	Pl.pro; S1.mFcTag; S1.RBD; S1+S2; S2; Spike.RBD.Bac; Spike.RBD.His.HEK	0.8755	0.95	0.95	0.8012	0.9776	0.9776
7	Pl.pro; S1.mFcTag; S1.RBD; S1+S2; S2; Spike.RBD.Bac; Spike.RBD.rFc	0.8703	0.9569	0.9569	0.8167	0.9601	0.9601
7	Pl.pro; S1.mFcTag; S1.RBD; S1+S2; S2; Spike.RBD.His.HEK; Spike.RBD.rFc	0.7967	0.9548	0.9548	0.8206	0.975	0.975
7	Pl.pro; S1.mFcTag; S1.RBD; S1+S2; Spike.RBD.Bac; Spike.RBD.His.HEK; Spike.RBD.rFc	0.8839	0.9654	0.9654	0.7562	0.978	0.9779
7	Pl.pro; S1.mFcTag; S1.RBD; S2; Spike.RBD.Bac; Spike.RBD.His.HEK; Spike.RBD.rFc	0.8874	0.9465	0.9465	0.8084	0.9709	0.9709
7	Pl.pro; S1.mFcTag; S1+S2; S2; Spike.RBD.Bac; Spike.RBD.His.HEK; Spike.RBD.rFc	0.8849	0.9547	0.9547	0.819	0.9697	0.9697
7	Pl.pro; S1.RBD; S1+S2; S2; Spike.RBD.Bac; Spike.RBD.His.HEK; Spike.RBD.rFc	0.8772	0.9564	0.9564	0.8132	0.9715	0.9715
7	S1; S1.HisTag; S1.mFcTag; S1.RBD; S1+S2; S2; Spike.RBD.Bac	0.9132	0.9576	0.9576	0.7808	0.9779	0.9779
7	S1; S1.HisTag; S1.mFcTag; S1.RBD; S1+S2; S2; Spike.RBD.His.HEK	0.9131	0.944	0.944	0.7805	0.9783	0.9783
7	S1; S1.HisTag; S1.mFcTag; S1.RBD; S1+S2; S2; Spike.RBD.rFc	0.9061	0.9463	0.9464	0.7864	0.9805	0.9805
7	S1; S1.HisTag; S1.mFcTag; S1.RBD; S1+S2; Spike.RBD.Bac; Spike.RBD.His.HEK	0.919	0.967	0.967	0.7547	0.9757	0.9756
7	S1; S1.HisTag; S1.mFcTag; S1.RBD; S1+S2; Spike.RBD.Bac; Spike.RBD.rFc	0.9146	0.9644	0.9644	0.7688	0.9739	0.9739
7	S1; S1.HisTag; S1.mFcTag; S1.RBD; S1+S2; Spike.RBD.His.HEK; Spike.RBD.rFc	0.9133	0.9578	0.9578	0.7579	0.9769	0.9769
7	S1; S1.HisTag; S1.mFcTag; S1.RBD; S2; Spike.RBD.Bac; Spike.RBD.His.HEK	0.9021	0.9538	0.9538	0.7639	0.9783	0.9782
7	S1; S1.HisTag; S1.mFcTag; S1.RBD; S2; Spike.RBD.Bac; Spike.RBD.rFc	0.9063	0.9456	0.9457	0.7773	0.9761	0.976
7	S1; S1.HisTag; S1.mFcTag; S1.RBD; S2; Spike.RBD.His.HEK; Spike.RBD.rFc	0.8936	0.9413	0.9414	0.7818	0.9793	0.9793
7	S1; S1.HisTag; S1.mFcTag; S1.RBD; Spike.RBD.Bac; Spike.RBD.His.HEK; Spike.RBD.rFc	0.7998	0.9472	0.9472	0.7309	0.9697	0.9697
7	S1; S1.HisTag; S1.mFcTag; S1+S2; S2; Spike.RBD.Bac; Spike.RBD.His.HEK	0.9224	0.9634	0.9634	0.7832	0.9755	0.9755
7	S1; S1.HisTag; S1.mFcTag; S1+S2; S2; Spike.RBD.Bac; Spike.RBD.rFc	0.918	0.9644	0.9644	0.7885	0.9731	0.9731
7	S1; S1.HisTag; S1.mFcTag; S1+S2; S2; Spike.RBD.His.HEK; Spike.RBD.rFc	0.9146	0.9448	0.9448	0.7869	0.9771	0.9771
7	S1; S1.HisTag; S1.mFcTag; S1+S2; Spike.RBD.Bac; Spike.RBD.His.HEK; Spike.RBD.rFc	0.9194	0.9688	0.9688	0.7731	0.9702	0.9701
7	S1; S1.HisTag; S1.mFcTag; S2; Spike.RBD.Bac; Spike.RBD.His.HEK; Spike.RBD.rFc	0.9155	0.9512	0.9513	0.7733	0.9732	0.9732
7	S1; S1.HisTag; S1.RBD; S1+S2; S2; Spike.RBD.Bac; Spike.RBD.His.HEK	0.9221	0.9505	0.9505	0.786	0.9749	0.9749
7	S1; S1.HisTag; S1.RBD; S1+S2; S2; Spike.RBD.Bac; Spike.RBD.rFc	0.9111	0.9611	0.9611	0.7936	0.9711	0.9711
7	S1; S1.HisTag; S1.RBD; S1+S2; S2; Spike.RBD.His.HEK; Spike.RBD.rFc	0.9022	0.9466	0.9466	0.7976	0.9751	0.9751
7	S1; S1.HisTag; S1.RBD; S1+S2; Spike.RBD.Bac; Spike.RBD.His.HEK; Spike.RBD.rFc	0.9193	0.9656	0.9656	0.7772	0.9728	0.9727
7	S1; S1.HisTag; S1.RBD; S2; Spike.RBD.Bac; Spike.RBD.His.HEK; Spike.RBD.rFc	0.9126	0.9488	0.9488	0.7891	0.9733	0.9733
7	S1; S1.HisTag; S1+S2; S2; Spike.RBD.Bac; Spike.RBD.His.HEK; Spike.RBD.rFc	0.9262	0.9601	0.9602	0.7969	0.9714	0.9714
7	S1; S1.mFcTag; S1.RBD; S1+S2; S2; Spike.RBD.Bac; Spike.RBD.His.HEK	0.8933	0.9601	0.96	0.8102	0.9759	0.9759
7	S1; S1.mFcTag; S1.RBD; S1+S2; S2; Spike.RBD.Bac; Spike.RBD.rFc	0.9149	0.9559	0.9559	0.8068	0.9705	0.9705
7	S1; S1.mFcTag; S1.RBD; S1+S2; S2; Spike.RBD.His.HEK; Spike.RBD.rFc	0.8951	0.9484	0.9484	0.8228	0.9726	0.9726
7	S1; S1.mFcTag; S1.RBD; S1+S2; Spike.RBD.Bac; Spike.RBD.His.HEK; Spike.RBD.rFc	0.9226	0.9669	0.9669	0.7572	0.9792	0.9792
7	S1; S1.mFcTag; S1.RBD; S2; Spike.RBD.Bac; Spike.RBD.His.HEK; Spike.RBD.rFc	0.8792	0.9537	0.9538	0.8102	0.9697	0.9697
7	S1; S1.mFcTag; S1+S2; S2; Spike.RBD.Bac; Spike.RBD.His.HEK; Spike.RBD.rFc	0.9196	0.9594	0.9594	0.8182	0.9728	0.9727
7	S1; S1.RBD; S1+S2; S2; Spike.RBD.Bac; Spike.RBD.His.HEK; Spike.RBD.rFc	0.9172	0.9668	0.9667	0.8176	0.9699	0.9699
7	S1.HisTag; S1.mFcTag; S1.RBD; S1+S2; S2; Spike.RBD.Bac; Spike.RBD.His.HEK	0.8796	0.9538	0.9538	0.7781	0.9744	0.9744
7	S1.HisTag; S1.mFcTag; S1.RBD; S1+S2; S2; Spike.RBD.Bac; Spike.RBD.rFc	0.8981	0.9523	0.9524	0.7896	0.9768	0.9768
7	S1.HisTag; S1.mFcTag; S1.RBD; S1+S2; S2; Spike.RBD.His.HEK; Spike.RBD.rFc	0.8126	0.9416	0.9417	0.7926	0.9775	0.9774
7	S1.HisTag; S1.mFcTag; S1.RBD; S1+S2; Spike.RBD.Bac; Spike.RBD.His.HEK; Spike.RBD.rFc	0.8955	0.9537	0.9537	0.7586	0.9726	0.9726
7	S1.HisTag; S1.mFcTag; S1.RBD; S2; Spike.RBD.Bac; Spike.RBD.His.HEK; Spike.RBD.rFc	0.911	0.9515	0.9516	0.7765	0.9756	0.9756
7	S1.HisTag; S1.mFcTag; S1+S2; S2; Spike.RBD.Bac; Spike.RBD.His.HEK; Spike.RBD.rFc	0.8997	0.9542	0.9542	0.7926	0.9705	0.9705
7	S1.HisTag; S1.RBD; S1+S2; S2; Spike.RBD.Bac; Spike.RBD.His.HEK; Spike.RBD.rFc	0.9071	0.9547	0.9547	0.7995	0.9716	0.9716
7	S1.mFcTag; S1.RBD; S1+S2; S2; Spike.RBD.Bac; Spike.RBD.His.HEK; Spike.RBD.rFc	0.8844	0.951	0.9511	0.8176	0.9747	0.9747
8	NP; Pl.pro; S1; S1.HisTag; S1.mFcTag; S1.RBD; S1+S2; S2	0.9125	0.9443	0.9444	0.779	0.9715	0.9715
8	NP; Pl.pro; S1; S1.HisTag; S1.mFcTag; S1.RBD; S1+S2; Spike.RBD.Bac	0.9086	0.9612	0.9613	0.766	0.9684	0.9683
8	NP; Pl.pro; S1; S1.HisTag; S1.mFcTag; S1.RBD; S1+S2; Spike.RBD.His.HEK	0.9071	0.9579	0.958	0.7608	0.9704	0.9704
8	NP; Pl.pro; S1; S1.HisTag; S1.mFcTag; S1.RBD; S1+S2; Spike.RBD.rFc	0.9063	0.9543	0.9543	0.7652	0.9709	0.9709
8	NP; Pl.pro; S1; S1.HisTag; S1.mFcTag; S1.RBD; S2; Spike.RBD.Bac	0.9128	0.9514	0.9514	0.7607	0.9695	0.9695
8	NP; Pl.pro; S1; S1.HisTag; S1.mFcTag; S1.RBD; S2; Spike.RBD.His.HEK	0.9124	0.9384	0.9384	0.7712	0.9687	0.9687
8	NP; Pl.pro; S1; S1.HisTag; S1.mFcTag; S1.RBD; S2; Spike.RBD.rFc	0.9118	0.9427	0.9428	0.7868	0.9713	0.9713
8	NP; Pl.pro; S1; S1.HisTag; S1.mFcTag; S1.RBD; Spike.RBD.Bac; Spike.RBD.His.HEK	0.8605	0.9526	0.9525	0.7397	0.9647	0.9647
8	NP; Pl.pro; S1; S1.HisTag; S1.mFcTag; S1.RBD; Spike.RBD.Bac; Spike.RBD.rFc	0.8482	0.9659	0.9659	0.7487	0.9654	0.9654
8	NP; Pl.pro; S1; S1.HisTag; S1.mFcTag; S1.RBD; Spike.RBD.His.HEK; Spike.RBD.rFc	0.8506	0.9503	0.9503	0.7336	0.9738	0.9738
8	NP; Pl.pro; S1; S1.HisTag; S1.mFcTag; S1+S2; S2; Spike.RBD.Bac	0.9108	0.9596	0.9596	0.7633	0.9627	0.9627
8	NP; Pl.pro; S1; S1.HisTag; S1.mFcTag; S1+S2; S2; Spike.RBD.His.HEK	0.9111	0.9449	0.9449	0.7802	0.9661	0.9661
8	NP; Pl.pro; S1; S1.HisTag; S1.mFcTag; S1+S2; S2; Spike.RBD.rFc	0.9101	0.9482	0.9483	0.7845	0.9678	0.9677
8	NP; Pl.pro; S1; S1.HisTag; S1.mFcTag; S1+S2; Spike.RBD.Bac; Spike.RBD.His.HEK	0.9083	0.9676	0.9676	0.7644	0.9659	0.9658
8	NP; Pl.pro; S1; S1.HisTag; S1.mFcTag; S1+S2; Spike.RBD.Bac; Spike.RBD.rFc	0.9147	0.9749	0.9749	0.7804	0.9603	0.9603
8	NP; Pl.pro; S1; S1.HisTag; S1.mFcTag; S1+S2; Spike.RBD.His.HEK; Spike.RBD.rFc	0.91	0.9592	0.9592	0.7617	0.9705	0.9704
8	NP; Pl.pro; S1; S1.HisTag; S1.mFcTag; S2; Spike.RBD.Bac; Spike.RBD.His.HEK	0.9197	0.9506	0.9507	0.7618	0.9644	0.9644
8	NP; Pl.pro; S1; S1.HisTag; S1.mFcTag; S2; Spike.RBD.Bac; Spike.RBD.rFc	0.9143	0.9458	0.9459	0.7714	0.962	0.962
8	NP; Pl.pro; S1; S1.HisTag; S1.mFcTag; S2; Spike.RBD.His.HEK; Spike.RBD.rFc	0.9118	0.9414	0.9415	0.7739	0.9652	0.9652
8	NP; Pl.pro; S1; S1.HisTag; S1.mFcTag; Spike.RBD.Bac; Spike.RBD.His.HEK; Spike.RBD.rFc	0.858	0.9549	0.9549	0.7384	0.9649	0.965
8	NP; Pl.pro; S1; S1.HisTag; S1.RBD; S1+S2; S2; Spike.RBD.Bac	0.9164	0.9538	0.9538	0.7944	0.9596	0.9596
8	NP; Pl.pro; S1; S1.HisTag; S1.RBD; S1+S2; S2; Spike.RBD.His.HEK	0.9118	0.9469	0.9469	0.7927	0.9672	0.9672
8	NP; Pl.pro; S1; S1.HisTag; S1.RBD; S1+S2; S2; Spike.RBD.rFc	0.904	0.9442	0.9443	0.8004	0.9618	0.9619
8	NP; Pl.pro; S1; S1.HisTag; S1.RBD; S1+S2; Spike.RBD.Bac; Spike.RBD.His.HEK	0.9128	0.9556	0.9557	0.7819	0.9674	0.9673
8	NP; Pl.pro; S1; S1.HisTag; S1.RBD; S1+S2; Spike.RBD.Bac; Spike.RBD.rFc	0.9119	0.9642	0.9643	0.7858	0.9676	0.9676
8	NP; Pl.pro; S1; S1.HisTag; S1.RBD; S1+S2; Spike.RBD.His.HEK; Spike.RBD.rFc	0.9105	0.9552	0.9552	0.7778	0.9741	0.9741
8	NP; Pl.pro; S1; S1.HisTag; S1.RBD; S2; Spike.RBD.Bac; Spike.RBD.His.HEK	0.9156	0.9502	0.9502	0.7845	0.9594	0.9594
8	NP; Pl.pro; S1; S1.HisTag; S1.RBD; S2; Spike.RBD.Bac; Spike.RBD.rFc	0.9114	0.9504	0.9505	0.7907	0.9595	0.9595
8	NP; Pl.pro; S1; S1.HisTag; S1.RBD; S2; Spike.RBD.His.HEK; Spike.RBD.rFc	0.9042	0.9413	0.9414	0.7879	0.9641	0.9641
8	NP; Pl.pro; S1; S1.HisTag; S1.RBD; Spike.RBD.Bac; Spike.RBD.His.HEK; Spike.RBD.rFc	0.8667	0.9562	0.9562	0.7491	0.9681	0.9681
8	NP; Pl.pro; S1; S1.HisTag; S1+S2; S2; Spike.RBD.Bac; Spike.RBD.His.HEK	0.923	0.9601	0.9602	0.7785	0.9618	0.9618
8	NP; Pl.pro; S1; S1.HisTag; S1+S2; S2; Spike.RBD.Bac; Spike.RBD.rFc	0.9218	0.9527	0.9528	0.7893	0.9634	0.9634
8	NP; Pl.pro; S1; S1.HisTag; S1+S2; S2; Spike.RBD.His.HEK; Spike.RBD.rFc	0.9158	0.949	0.949	0.7887	0.9601	0.9601
8	NP; Pl.pro; S1; S1.HisTag; S1+S2; Spike.RBD.Bac; Spike.RBD.His.HEK; Spike.RBD.rFc	0.914	0.9664	0.9664	0.7745	0.9654	0.9654
8	NP; Pl.pro; S1; S1.HisTag; S2; Spike.RBD.Bac; Spike.RBD.His.HEK; Spike.RBD.rFc	0.9232	0.9549	0.9549	0.7836	0.9623	0.9623
8	NP; Pl.pro; S1; S1.mFcTag; S1.RBD; S1+S2; S2; Spike.RBD.Bac	0.9176	0.9508	0.9508	0.8086	0.947	0.947
8	NP; Pl.pro; S1; S1.mFcTag; S1.RBD; S1+S2; S2; Spike.RBD.His.HEK	0.9093	0.9541	0.9541	0.8074	0.9666	0.9666
8	NP; Pl.pro; S1; S1.mFcTag; S1.RBD; S1+S2; S2; Spike.RBD.rFc	0.9084	0.9483	0.9483	0.8221	0.9595	0.9595
8	NP; Pl.pro; S1; S1.mFcTag; S1.RBD; S1+S2; Spike.RBD.Bac; Spike.RBD.His.HEK	0.9121	0.967	0.967	0.7601	0.976	0.976
8	NP; Pl.pro; S1; S1.mFcTag; S1.RBD; S1+S2; Spike.RBD.Bac; Spike.RBD.rFc	0.911	0.9639	0.9639	0.7608	0.9672	0.9672
8	NP; Pl.pro; S1; S1.mFcTag; S1.RBD; S1+S2; Spike.RBD.His.HEK; Spike.RBD.rFc	0.91	0.9547	0.9547	0.7558	0.9789	0.9788
8	NP; Pl.pro; S1; S1.mFcTag; S1.RBD; S2; Spike.RBD.Bac; Spike.RBD.His.HEK	0.9116	0.9483	0.9483	0.7938	0.9649	0.9649
8	NP; Pl.pro; S1; S1.mFcTag; S1.RBD; S2; Spike.RBD.Bac; Spike.RBD.rFc	0.8848	0.9526	0.9527	0.8212	0.9505	0.9505
8	NP; Pl.pro; S1; S1.mFcTag; S1.RBD; S2; Spike.RBD.His.HEK; Spike.RBD.rFc	0.8799	0.9548	0.9548	0.8049	0.9609	0.9609
8	NP; Pl.pro; S1; S1.mFcTag; S1.RBD; Spike.RBD.Bac; Spike.RBD.His.HEK; Spike.RBD.rFc	0.8502	0.9521	0.9521	0.7408	0.9717	0.9716
8	NP; Pl.pro; S1; S1.mFcTag; S1+S2; S2; Spike.RBD.Bac; Spike.RBD.His.HEK	0.9178	0.9565	0.9565	0.7987	0.964	0.964
8	NP; Pl.pro; S1; S1.mFcTag; S1+S2; S2; Spike.RBD.Bac; Spike.RBD.rFc	0.91	0.9553	0.9553	0.817	0.9445	0.9445
8	NP; Pl.pro; S1; S1.mFcTag; S1+S2; S2; Spike.RBD.His.HEK; Spike.RBD.rFc	0.9045	0.9601	0.9601	0.812	0.9666	0.9666
8	NP; Pl.pro; S1; S1.mFcTag; S1+S2; Spike.RBD.Bac; Spike.RBD.His.HEK; Spike.RBD.rFc	0.9163	0.969	0.969	0.7554	0.976	0.9759
8	NP; Pl.pro; S1; S1.mFcTag; S2; Spike.RBD.Bac; Spike.RBD.His.HEK; Spike.RBD.rFc	0.9068	0.9514	0.9515	0.802	0.9599	0.9599
8	NP; Pl.pro; S1; S1.RBD; S1+S2; S2; Spike.RBD.Bac; Spike.RBD.His.HEK	0.9203	0.9506	0.9506	0.8046	0.9606	0.9607
8	NP; Pl.pro; S1; S1.RBD; S1+S2; S2; Spike.RBD.Bac; Spike.RBD.rFc	0.9081	0.953	0.9531	0.8207	0.9527	0.9527
8	NP; Pl.pro; S1; S1.RBD; S1+S2; S2; Spike.RBD.His.HEK; Spike.RBD.rFc	0.906	0.9512	0.9513	0.819	0.9665	0.9665
8	NP; Pl.pro; S1; S1.RBD; S1+S2; Spike.RBD.Bac; Spike.RBD.His.HEK; Spike.RBD.rFc	0.9163	0.9678	0.9678	0.7633	0.9737	0.9737
8	NP; Pl.pro; S1; S1.RBD; S2; Spike.RBD.Bac; Spike.RBD.His.HEK; Spike.RBD.rFc	0.9081	0.9494	0.9495	0.8123	0.9651	0.9651
8	NP; Pl.pro; S1; S1+S2; S2; Spike.RBD.Bac; Spike.RBD.His.HEK; Spike.RBD.rFc	0.9205	0.9596	0.9596	0.8194	0.9638	0.9638
8	NP; Pl.pro; S1.HisTag; S1.mFcTag; S1.RBD; S1+S2; S2; Spike.RBD.Bac	0.899	0.9477	0.9478	0.7887	0.9678	0.9678
8	NP; Pl.pro; S1.HisTag; S1.mFcTag; S1.RBD; S1+S2; S2; Spike.RBD.His.HEK	0.8692	0.948	0.9481	0.7844	0.968	0.9681
8	NP; Pl.pro; S1.HisTag; S1.mFcTag; S1.RBD; S1+S2; S2; Spike.RBD.rFc	0.8641	0.9508	0.9509	0.7983	0.969	0.9691
8	NP; Pl.pro; S1.HisTag; S1.mFcTag; S1.RBD; S1+S2; Spike.RBD.Bac; Spike.RBD.His.HEK	0.8809	0.9688	0.9689	0.76	0.9696	0.9696
8	NP; Pl.pro; S1.HisTag; S1.mFcTag; S1.RBD; S1+S2; Spike.RBD.Bac; Spike.RBD.rFc	0.9037	0.9697	0.9698	0.7743	0.9672	0.9672
8	NP; Pl.pro; S1.HisTag; S1.mFcTag; S1.RBD; S1+S2; Spike.RBD.His.HEK; Spike.RBD.rFc	0.8587	0.955	0.955	0.7611	0.9742	0.9742
8	NP; Pl.pro; S1.HisTag; S1.mFcTag; S1.RBD; S2; Spike.RBD.Bac; Spike.RBD.His.HEK	0.9032	0.958	0.9581	0.7696	0.9657	0.9658
8	NP; Pl.pro; S1.HisTag; S1.mFcTag; S1.RBD; S2; Spike.RBD.Bac; Spike.RBD.rFc	0.903	0.9558	0.9559	0.7834	0.9692	0.9691
8	NP; Pl.pro; S1.HisTag; S1.mFcTag; S1.RBD; S2; Spike.RBD.His.HEK; Spike.RBD.rFc	0.8673	0.9426	0.9427	0.7789	0.9693	0.9694
8	NP; Pl.pro; S1.HisTag; S1.mFcTag; S1.RBD; Spike.RBD.Bac; Spike.RBD.His.HEK; Spike.RBD.rFc	0.8589	0.9517	0.9518	0.741	0.9654	0.9653
8	NP; Pl.pro; S1.HisTag; S1.mFcTag; S1+S2; S2; Spike.RBD.Bac; Spike.RBD.His.HEK	0.8979	0.9596	0.9597	0.7763	0.9624	0.9624
8	NP; Pl.pro; S1.HisTag; S1.mFcTag; S1+S2; S2; Spike.RBD.Bac; Spike.RBD.rFc	0.9035	0.9587	0.9587	0.7915	0.9605	0.9605
8	NP; Pl.pro; S1.HisTag; S1.mFcTag; S1+S2; S2; Spike.RBD.His.HEK; Spike.RBD.rFc	0.8767	0.9468	0.9468	0.7889	0.9672	0.9672
8	NP; Pl.pro; S1.HisTag; S1.mFcTag; S1+S2; Spike.RBD.Bac; Spike.RBD.His.HEK; Spike.RBD.rFc	0.9008	0.9652	0.9652	0.7643	0.9646	0.9646
8	NP; Pl.pro; S1.HisTag; S1.mFcTag; S2; Spike.RBD.Bac; Spike.RBD.His.HEK; Spike.RBD.rFc	0.9106	0.9532	0.9533	0.7831	0.9575	0.9575
8	NP; Pl.pro; S1.HisTag; S1.RBD; S1+S2; S2; Spike.RBD.Bac; Spike.RBD.His.HEK	0.8967	0.9594	0.9594	0.7984	0.9589	0.9589
8	NP; Pl.pro; S1.HisTag; S1.RBD; S1+S2; S2; Spike.RBD.Bac; Spike.RBD.rFc	0.9064	0.9554	0.9554	0.8038	0.9619	0.9619
8	NP; Pl.pro; S1.HisTag; S1.RBD; S1+S2; S2; Spike.RBD.His.HEK; Spike.RBD.rFc	0.8748	0.9476	0.9477	0.8068	0.9626	0.9626
8	NP; Pl.pro; S1.HisTag; S1.RBD; S1+S2; Spike.RBD.Bac; Spike.RBD.His.HEK; Spike.RBD.rFc	0.907	0.9651	0.9652	0.7768	0.9683	0.9683
8	NP; Pl.pro; S1.HisTag; S1.RBD; S2; Spike.RBD.Bac; Spike.RBD.His.HEK; Spike.RBD.rFc	0.9142	0.9532	0.9532	0.7977	0.9627	0.9627
8	NP; Pl.pro; S1.HisTag; S1+S2; S2; Spike.RBD.Bac; Spike.RBD.His.HEK; Spike.RBD.rFc	0.9145	0.9456	0.9456	0.7897	0.9579	0.958
8	NP; Pl.pro; S1.mFcTag; S1.RBD; S1+S2; S2; Spike.RBD.Bac; Spike.RBD.His.HEK	0.8862	0.9536	0.9536	0.8082	0.9633	0.9633
8	NP; Pl.pro; S1.mFcTag; S1.RBD; S1+S2; S2; Spike.RBD.Bac; Spike.RBD.rFc	0.8785	0.9562	0.9562	0.8267	0.9492	0.9493
8	NP; Pl.pro; S1.mFcTag; S1.RBD; S1+S2; S2; Spike.RBD.His.HEK; Spike.RBD.rFc	0.8457	0.9565	0.9565	0.8218	0.9645	0.9645
8	NP; Pl.pro; S1.mFcTag; S1.RBD; S1+S2; Spike.RBD.Bac; Spike.RBD.His.HEK; Spike.RBD.rFc	0.8974	0.9653	0.9653	0.759	0.9741	0.9741
8	NP; Pl.pro; S1.mFcTag; S1.RBD; S2; Spike.RBD.Bac; Spike.RBD.His.HEK; Spike.RBD.rFc	0.8983	0.9466	0.9466	0.8151	0.9624	0.9623
8	NP; Pl.pro; S1.mFcTag; S1+S2; S2; Spike.RBD.Bac; Spike.RBD.His.HEK; Spike.RBD.rFc	0.8986	0.9512	0.9512	0.8238	0.9605	0.9605
8	NP; Pl.pro; S1.RBD; S1+S2; S2; Spike.RBD.Bac; Spike.RBD.His.HEK; Spike.RBD.rFc	0.9006	0.9555	0.9555	0.8189	0.9592	0.9592
8	NP; S1; S1.HisTag; S1.mFcTag; S1.RBD; S1+S2; S2; Spike.RBD.Bac	0.9106	0.9562	0.9563	0.7884	0.9697	0.9697
8	NP; S1; S1.HisTag; S1.mFcTag; S1.RBD; S1+S2; S2; Spike.RBD.His.HEK	0.9105	0.9421	0.9422	0.7882	0.9686	0.9686
8	NP; S1; S1.HisTag; S1.mFcTag; S1.RBD; S1+S2; S2; Spike.RBD.rFc	0.905	0.9425	0.9425	0.8016	0.9706	0.9706
8	NP; S1; S1.HisTag; S1.mFcTag; S1.RBD; S1+S2; Spike.RBD.Bac; Spike.RBD.His.HEK	0.9098	0.9612	0.9612	0.7605	0.9702	0.9702
8	NP; S1; S1.HisTag; S1.mFcTag; S1.RBD; S1+S2; Spike.RBD.Bac; Spike.RBD.rFc	0.9187	0.9701	0.9701	0.7691	0.9694	0.9694
8	NP; S1; S1.HisTag; S1.mFcTag; S1.RBD; S1+S2; Spike.RBD.His.HEK; Spike.RBD.rFc	0.9071	0.9552	0.9552	0.7648	0.9716	0.9716
8	NP; S1; S1.HisTag; S1.mFcTag; S1.RBD; S2; Spike.RBD.Bac; Spike.RBD.His.HEK	0.9058	0.9515	0.9516	0.7734	0.9693	0.9693
8	NP; S1; S1.HisTag; S1.mFcTag; S1.RBD; S2; Spike.RBD.Bac; Spike.RBD.rFc	0.9042	0.9459	0.9459	0.7825	0.9707	0.9707
8	NP; S1; S1.HisTag; S1.mFcTag; S1.RBD; S2; Spike.RBD.His.HEK; Spike.RBD.rFc	0.8872	0.941	0.9411	0.789	0.9715	0.9715
8	NP; S1; S1.HisTag; S1.mFcTag; S1.RBD; Spike.RBD.Bac; Spike.RBD.His.HEK; Spike.RBD.rFc	0.8344	0.9586	0.9585	0.7479	0.9682	0.9682
8	NP; S1; S1.HisTag; S1.mFcTag; S1+S2; S2; Spike.RBD.Bac; Spike.RBD.His.HEK	0.9188	0.9589	0.959	0.789	0.963	0.9631
8	NP; S1; S1.HisTag; S1.mFcTag; S1+S2; S2; Spike.RBD.Bac; Spike.RBD.rFc	0.9178	0.9612	0.9612	0.7991	0.9623	0.9623
8	NP; S1; S1.HisTag; S1.mFcTag; S1+S2; S2; Spike.RBD.His.HEK; Spike.RBD.rFc	0.9093	0.9398	0.9399	0.7924	0.9684	0.9685
8	NP; S1; S1.HisTag; S1.mFcTag; S1+S2; Spike.RBD.Bac; Spike.RBD.His.HEK; Spike.RBD.rFc	0.9151	0.968	0.968	0.764	0.9667	0.9667
8	NP; S1; S1.HisTag; S1.mFcTag; S2; Spike.RBD.Bac; Spike.RBD.His.HEK; Spike.RBD.rFc	0.9125	0.9505	0.9506	0.7814	0.9646	0.9646
8	NP; S1; S1.HisTag; S1.RBD; S1+S2; S2; Spike.RBD.Bac; Spike.RBD.His.HEK	0.9137	0.9482	0.9483	0.7986	0.9633	0.9633
8	NP; S1; S1.HisTag; S1.RBD; S1+S2; S2; Spike.RBD.Bac; Spike.RBD.rFc	0.9129	0.9583	0.9583	0.8022	0.9628	0.9628
8	NP; S1; S1.HisTag; S1.RBD; S1+S2; S2; Spike.RBD.His.HEK; Spike.RBD.rFc	0.8961	0.9499	0.95	0.8058	0.9619	0.9619
8	NP; S1; S1.HisTag; S1.RBD; S1+S2; Spike.RBD.Bac; Spike.RBD.His.HEK; Spike.RBD.rFc	0.9128	0.9651	0.9651	0.7786	0.9686	0.9686
8	NP; S1; S1.HisTag; S1.RBD; S2; Spike.RBD.Bac; Spike.RBD.His.HEK; Spike.RBD.rFc	0.91	0.9473	0.9473	0.7958	0.9639	0.9639
8	NP; S1; S1.HisTag; S1+S2; S2; Spike.RBD.Bac; Spike.RBD.His.HEK; Spike.RBD.rFc	0.9179	0.9605	0.9605	0.7972	0.9621	0.9621
8	NP; S1; S1.mFcTag; S1.RBD; S1+S2; S2; Spike.RBD.Bac; Spike.RBD.His.HEK	0.9015	0.9548	0.9549	0.8122	0.9628	0.9628
8	NP; S1; S1.mFcTag; S1.RBD; S1+S2; S2; Spike.RBD.Bac; Spike.RBD.rFc	0.9074	0.9564	0.9565	0.8187	0.9608	0.9608
8	NP; S1; S1.mFcTag; S1.RBD; S1+S2; S2; Spike.RBD.His.HEK; Spike.RBD.rFc	0.894	0.9484	0.9485	0.8233	0.9638	0.9639
8	NP; S1; S1.mFcTag; S1.RBD; S1+S2; Spike.RBD.Bac; Spike.RBD.His.HEK; Spike.RBD.rFc	0.9199	0.966	0.966	0.7497	0.9793	0.9793
8	NP; S1; S1.mFcTag; S1.RBD; S2; Spike.RBD.Bac; Spike.RBD.His.HEK; Spike.RBD.rFc	0.8862	0.9458	0.9459	0.812	0.962	0.962
8	NP; S1; S1.mFcTag; S1+S2; S2; Spike.RBD.Bac; Spike.RBD.His.HEK; Spike.RBD.rFc	0.911	0.9567	0.9568	0.8162	0.9616	0.9615
8	NP; S1; S1.RBD; S1+S2; S2; Spike.RBD.Bac; Spike.RBD.His.HEK; Spike.RBD.rFc	0.9222	0.9588	0.9588	0.8149	0.9643	0.9643
8	NP; S1.HisTag; S1.mFcTag; S1.RBD; S1+S2; S2; Spike.RBD.Bac; Spike.RBD.His.HEK	0.8956	0.9495	0.9496	0.7974	0.9694	0.9694
8	NP; S1.HisTag; S1.mFcTag; S1.RBD; S1+S2; S2; Spike.RBD.Bac; Spike.RBD.rFc	0.9057	0.9535	0.9535	0.7999	0.9694	0.9694
8	NP; S1.HisTag; S1.mFcTag; S1.RBD; S1+S2; S2; Spike.RBD.His.HEK; Spike.RBD.rFc	0.8493	0.9436	0.9437	0.8026	0.969	0.969
8	NP; S1.HisTag; S1.mFcTag; S1.RBD; S1+S2; Spike.RBD.Bac; Spike.RBD.His.HEK; Spike.RBD.rFc	0.9016	0.9699	0.9699	0.7625	0.972	0.9719
8	NP; S1.HisTag; S1.mFcTag; S1.RBD; S2; Spike.RBD.Bac; Spike.RBD.His.HEK; Spike.RBD.rFc	0.9064	0.9558	0.9558	0.7853	0.9708	0.9708
8	NP; S1.HisTag; S1.mFcTag; S1+S2; S2; Spike.RBD.Bac; Spike.RBD.His.HEK; Spike.RBD.rFc	0.9059	0.9527	0.9528	0.7971	0.9603	0.9603
8	NP; S1.HisTag; S1.RBD; S1+S2; S2; Spike.RBD.Bac; Spike.RBD.His.HEK; Spike.RBD.rFc	0.9128	0.9545	0.9545	0.8111	0.9592	0.9593
8	NP; S1.mFcTag; S1.RBD; S1+S2; S2; Spike.RBD.Bac; Spike.RBD.His.HEK; Spike.RBD.rFc	0.8921	0.9496	0.9497	0.8274	0.9636	0.9636
8	Pl.pro; S1; S1.HisTag; S1.mFcTag; S1.RBD; S1+S2; S2; Spike.RBD.Bac	0.9155	0.9563	0.9563	0.7695	0.9762	0.9762
8	Pl.pro; S1; S1.HisTag; S1.mFcTag; S1.RBD; S1+S2; S2; Spike.RBD.His.HEK	0.9172	0.9404	0.9405	0.7781	0.9727	0.9727
8	Pl.pro; S1; S1.HisTag; S1.mFcTag; S1.RBD; S1+S2; S2; Spike.RBD.rFc	0.9089	0.9404	0.9405	0.7914	0.9747	0.9747
8	Pl.pro; S1; S1.HisTag; S1.mFcTag; S1.RBD; S1+S2; Spike.RBD.Bac; Spike.RBD.His.HEK	0.9201	0.9642	0.9642	0.7596	0.9686	0.9685
8	Pl.pro; S1; S1.HisTag; S1.mFcTag; S1.RBD; S1+S2; Spike.RBD.Bac; Spike.RBD.rFc	0.9106	0.9684	0.9684	0.7667	0.9686	0.9686
8	Pl.pro; S1; S1.HisTag; S1.mFcTag; S1.RBD; S1+S2; Spike.RBD.His.HEK; Spike.RBD.rFc	0.9107	0.9525	0.9526	0.7576	0.9723	0.9723
8	Pl.pro; S1; S1.HisTag; S1.mFcTag; S1.RBD; S2; Spike.RBD.Bac; Spike.RBD.His.HEK	0.9228	0.9477	0.9478	0.7591	0.9739	0.9739
8	Pl.pro; S1; S1.HisTag; S1.mFcTag; S1.RBD; S2; Spike.RBD.Bac; Spike.RBD.rFc	0.9169	0.9431	0.9432	0.7729	0.9737	0.9738
8	Pl.pro; S1; S1.HisTag; S1.mFcTag; S1.RBD; S2; Spike.RBD.His.HEK; Spike.RBD.rFc	0.9114	0.9351	0.9352	0.7736	0.9771	0.977
8	Pl.pro; S1; S1.HisTag; S1.mFcTag; S1.RBD; Spike.RBD.Bac; Spike.RBD.His.HEK; Spike.RBD.rFc	0.824	0.9472	0.9472	0.738	0.9659	0.9659
8	Pl.pro; S1; S1.HisTag; S1.mFcTag; S1+S2; S2; Spike.RBD.Bac; Spike.RBD.His.HEK	0.9225	0.9571	0.9571	0.781	0.9699	0.9699
8	Pl.pro; S1; S1.HisTag; S1.mFcTag; S1+S2; S2; Spike.RBD.Bac; Spike.RBD.rFc	0.916	0.9578	0.9578	0.78	0.9693	0.9693
8	Pl.pro; S1; S1.HisTag; S1.mFcTag; S1+S2; S2; Spike.RBD.His.HEK; Spike.RBD.rFc	0.913	0.9396	0.9397	0.7843	0.9707	0.9707
8	Pl.pro; S1; S1.HisTag; S1.mFcTag; S1+S2; Spike.RBD.Bac; Spike.RBD.His.HEK; Spike.RBD.rFc	0.915	0.9612	0.9612	0.7628	0.9641	0.9641
8	Pl.pro; S1; S1.HisTag; S1.mFcTag; S2; Spike.RBD.Bac; Spike.RBD.His.HEK; Spike.RBD.rFc	0.9198	0.9441	0.9441	0.7746	0.9693	0.9693
8	Pl.pro; S1; S1.HisTag; S1.RBD; S1+S2; S2; Spike.RBD.Bac; Spike.RBD.His.HEK	0.9252	0.9518	0.9519	0.7899	0.9685	0.9685
8	Pl.pro; S1; S1.HisTag; S1.RBD; S1+S2; S2; Spike.RBD.Bac; Spike.RBD.rFc	0.9136	0.9586	0.9586	0.7879	0.9695	0.9695
8	Pl.pro; S1; S1.HisTag; S1.RBD; S1+S2; S2; Spike.RBD.His.HEK; Spike.RBD.rFc	0.903	0.9432	0.9433	0.7941	0.9676	0.9676
8	Pl.pro; S1; S1.HisTag; S1.RBD; S1+S2; Spike.RBD.Bac; Spike.RBD.His.HEK; Spike.RBD.rFc	0.9162	0.9574	0.9574	0.7753	0.9671	0.9671
8	Pl.pro; S1; S1.HisTag; S1.RBD; S2; Spike.RBD.Bac; Spike.RBD.His.HEK; Spike.RBD.rFc	0.9225	0.9474	0.9474	0.7918	0.9687	0.9687
8	Pl.pro; S1; S1.HisTag; S1+S2; S2; Spike.RBD.Bac; Spike.RBD.His.HEK; Spike.RBD.rFc	0.9303	0.9574	0.9574	0.7909	0.9662	0.9662
8	Pl.pro; S1; S1.mFcTag; S1.RBD; S1+S2; S2; Spike.RBD.Bac; Spike.RBD.His.HEK	0.9191	0.9524	0.9525	0.8053	0.9698	0.9698
8	Pl.pro; S1; S1.mFcTag; S1.RBD; S1+S2; S2; Spike.RBD.Bac; Spike.RBD.rFc	0.9086	0.9499	0.95	0.8093	0.958	0.958
8	Pl.pro; S1; S1.mFcTag; S1.RBD; S1+S2; S2; Spike.RBD.His.HEK; Spike.RBD.rFc	0.8998	0.9467	0.9467	0.8159	0.9675	0.9675
8	Pl.pro; S1; S1.mFcTag; S1.RBD; S1+S2; Spike.RBD.Bac; Spike.RBD.His.HEK; Spike.RBD.rFc	0.916	0.965	0.965	0.7647	0.981	0.9809
8	Pl.pro; S1; S1.mFcTag; S1.RBD; S2; Spike.RBD.Bac; Spike.RBD.His.HEK; Spike.RBD.rFc	0.9025	0.9459	0.9459	0.808	0.9687	0.9687
8	Pl.pro; S1; S1.mFcTag; S1+S2; S2; Spike.RBD.Bac; Spike.RBD.His.HEK; Spike.RBD.rFc	0.9203	0.9602	0.9602	0.8182	0.9632	0.9631
8	Pl.pro; S1; S1.RBD; S1+S2; S2; Spike.RBD.Bac; Spike.RBD.His.HEK; Spike.RBD.rFc	0.9157	0.9606	0.9606	0.8154	0.9678	0.9678
8	Pl.pro; S1.HisTag; S1.mFcTag; S1.RBD; S1+S2; S2; Spike.RBD.Bac; Spike.RBD.His.HEK	0.8852	0.9597	0.9597	0.7797	0.9711	0.9711
8	Pl.pro; S1.HisTag; S1.mFcTag; S1.RBD; S1+S2; S2; Spike.RBD.Bac; Spike.RBD.rFc	0.8967	0.9515	0.9515	0.7889	0.9716	0.9716
8	Pl.pro; S1.HisTag; S1.mFcTag; S1.RBD; S1+S2; S2; Spike.RBD.His.HEK; Spike.RBD.rFc	0.8418	0.9493	0.9494	0.7909	0.9705	0.9705
8	Pl.pro; S1.HisTag; S1.mFcTag; S1.RBD; S1+S2; Spike.RBD.Bac; Spike.RBD.His.HEK; Spike.RBD.rFc	0.8938	0.9568	0.9568	0.7538	0.9676	0.9676
8	Pl.pro; S1.HisTag; S1.mFcTag; S1.RBD; S2; Spike.RBD.Bac; Spike.RBD.His.HEK; Spike.RBD.rFc	0.9055	0.9499	0.95	0.7688	0.9725	0.9725
8	Pl.pro; S1.HisTag; S1.mFcTag; S1+S2; S2; Spike.RBD.Bac; Spike.RBD.His.HEK; Spike.RBD.rFc	0.9031	0.9442	0.9443	0.7828	0.9682	0.9682
8	Pl.pro; S1.HisTag; S1.RBD; S1+S2; S2; Spike.RBD.Bac; Spike.RBD.His.HEK; Spike.RBD.rFc	0.912	0.9474	0.9475	0.8057	0.9681	0.9681
8	Pl.pro; S1.mFcTag; S1.RBD; S1+S2; S2; Spike.RBD.Bac; Spike.RBD.His.HEK; Spike.RBD.rFc	0.889	0.946	0.946	0.8175	0.971	0.971
8	S1; S1.HisTag; S1.mFcTag; S1.RBD; S1+S2; S2; Spike.RBD.Bac; Spike.RBD.His.HEK	0.9192	0.9545	0.9546	0.7786	0.9752	0.9752
8	S1; S1.HisTag; S1.mFcTag; S1.RBD; S1+S2; S2; Spike.RBD.Bac; Spike.RBD.rFc	0.9201	0.953	0.953	0.7932	0.977	0.977
8	S1; S1.HisTag; S1.mFcTag; S1.RBD; S1+S2; S2; Spike.RBD.His.HEK; Spike.RBD.rFc	0.9077	0.9398	0.9399	0.7916	0.9764	0.9764
8	S1; S1.HisTag; S1.mFcTag; S1.RBD; S1+S2; Spike.RBD.Bac; Spike.RBD.His.HEK; Spike.RBD.rFc	0.9156	0.9641	0.9642	0.7604	0.9695	0.9694
8	S1; S1.HisTag; S1.mFcTag; S1.RBD; S2; Spike.RBD.Bac; Spike.RBD.His.HEK; Spike.RBD.rFc	0.9133	0.946	0.946	0.7774	0.9762	0.9762
8	S1; S1.HisTag; S1.mFcTag; S1+S2; S2; Spike.RBD.Bac; Spike.RBD.His.HEK; Spike.RBD.rFc	0.9219	0.9564	0.9564	0.7878	0.9702	0.9703
8	S1; S1.HisTag; S1.RBD; S1+S2; S2; Spike.RBD.Bac; Spike.RBD.His.HEK; Spike.RBD.rFc	0.9193	0.9561	0.9561	0.7981	0.9663	0.9663
8	S1; S1.mFcTag; S1.RBD; S1+S2; S2; Spike.RBD.Bac; Spike.RBD.His.HEK; Spike.RBD.rFc	0.9267	0.9598	0.9598	0.8179	0.9713	0.9713
8	S1.HisTag; S1.mFcTag; S1.RBD; S1+S2; S2; Spike.RBD.Bac; Spike.RBD.His.HEK; Spike.RBD.rFc	0.9024	0.9469	0.9469	0.7908	0.9785	0.9785
9	NP; Pl.pro; S1; S1.HisTag; S1.mFcTag; S1.RBD; S1+S2; S2; Spike.RBD.Bac	0.9138	0.942	0.9421	0.7826	0.9641	0.9641
9	NP; Pl.pro; S1; S1.HisTag; S1.mFcTag; S1.RBD; S1+S2; S2; Spike.RBD.His.HEK	0.9071	0.9391	0.9392	0.7808	0.9666	0.9666
9	NP; Pl.pro; S1; S1.HisTag; S1.mFcTag; S1.RBD; S1+S2; S2; Spike.RBD.rFc	0.9094	0.9376	0.9377	0.7979	0.9725	0.9725
9	NP; Pl.pro; S1; S1.HisTag; S1.mFcTag; S1.RBD; S1+S2; Spike.RBD.Bac; Spike.RBD.His.HEK	0.9086	0.9613	0.9614	0.7674	0.9654	0.9655
9	NP; Pl.pro; S1; S1.HisTag; S1.mFcTag; S1.RBD; S1+S2; Spike.RBD.Bac; Spike.RBD.rFc	0.9144	0.9631	0.9631	0.7661	0.9664	0.9664
9	NP; Pl.pro; S1; S1.HisTag; S1.mFcTag; S1.RBD; S1+S2; Spike.RBD.His.HEK; Spike.RBD.rFc	0.9027	0.9489	0.9489	0.7656	0.9715	0.9715
9	NP; Pl.pro; S1; S1.HisTag; S1.mFcTag; S1.RBD; S2; Spike.RBD.Bac; Spike.RBD.His.HEK	0.9173	0.9471	0.9471	0.7655	0.9685	0.9685
9	NP; Pl.pro; S1; S1.HisTag; S1.mFcTag; S1.RBD; S2; Spike.RBD.Bac; Spike.RBD.rFc	0.9085	0.9461	0.9461	0.7888	0.9647	0.9647
9	NP; Pl.pro; S1; S1.HisTag; S1.mFcTag; S1.RBD; S2; Spike.RBD.His.HEK; Spike.RBD.rFc	0.9087	0.9329	0.933	0.7848	0.9694	0.9694
9	NP; Pl.pro; S1; S1.HisTag; S1.mFcTag; S1.RBD; Spike.RBD.Bac; Spike.RBD.His.HEK; Spike.RBD.rFc	0.8561	0.9517	0.9517	0.7417	0.967	0.967
9	NP; Pl.pro; S1; S1.HisTag; S1.mFcTag; S1+S2; S2; Spike.RBD.Bac; Spike.RBD.His.HEK	0.9223	0.9522	0.9523	0.7804	0.9614	0.9614
9	NP; Pl.pro; S1; S1.HisTag; S1.mFcTag; S1+S2; S2; Spike.RBD.Bac; Spike.RBD.rFc	0.9163	0.9575	0.9576	0.7911	0.9584	0.9585
9	NP; Pl.pro; S1; S1.HisTag; S1.mFcTag; S1+S2; S2; Spike.RBD.His.HEK; Spike.RBD.rFc	0.9106	0.9374	0.9375	0.7916	0.9615	0.9615
9	NP; Pl.pro; S1; S1.HisTag; S1.mFcTag; S1+S2; Spike.RBD.Bac; Spike.RBD.His.HEK; Spike.RBD.rFc	0.9143	0.9636	0.9636	0.7701	0.9609	0.9609
9	NP; Pl.pro; S1; S1.HisTag; S1.mFcTag; S2; Spike.RBD.Bac; Spike.RBD.His.HEK; Spike.RBD.rFc	0.9161	0.945	0.9451	0.7824	0.9568	0.9568
9	NP; Pl.pro; S1; S1.HisTag; S1.RBD; S1+S2; S2; Spike.RBD.Bac; Spike.RBD.His.HEK	0.9206	0.9496	0.9497	0.7958	0.9613	0.9613
9	NP; Pl.pro; S1; S1.HisTag; S1.RBD; S1+S2; S2; Spike.RBD.Bac; Spike.RBD.rFc	0.91	0.9547	0.9547	0.8031	0.9526	0.9526
9	NP; Pl.pro; S1; S1.HisTag; S1.RBD; S1+S2; S2; Spike.RBD.His.HEK; Spike.RBD.rFc	0.9083	0.9386	0.9387	0.8056	0.956	0.956
9	NP; Pl.pro; S1; S1.HisTag; S1.RBD; S1+S2; Spike.RBD.Bac; Spike.RBD.His.HEK; Spike.RBD.rFc	0.9144	0.9574	0.9575	0.7782	0.9619	0.9619
[truncated: 48 more rows]
