# Supplementary material for: Analysis of SARS-CoV-2 antibodies in COVID-19 convalescent blood using a coronavirus antigen microarray
Source: Nat Commun. 2021 Jan 4;12:6. doi: 10.1038/s41467-020-20095-2 (PMC7782488; doi:10.1038/s41467-020-20095-2)
Supplement: Supplementary file 6 — Source Data [file 41467_2020_20095_MOESM6_ESM.xlsx]

## Sheet: Figure 1A
Antigen / Sample	G14-S893.IgG	G07-C224.IgG	7502.IgG	MN2909.S36.6.IgG	7811.IgG	7970.IgG	G16-S884.IgG	8397.IgG	7965.IgG	SFCOVC003.IgG	JT1034.IgG	ortho13.IgG	7460.IgG	G27-S968.IgG	G30-S886.IgG	ortho15.IgG	7896.IgG	G01-S890.IgG	8090.IgG	ortho11.IgG	ortho10.IgG	7972.IgG	8599.IgG	G09-C213.IgG	SFCOVC004.IgG	H002020302417.IgG	7442.IgG	ortho17.IgG	8805.IgG	ortho8.IgG	SFCOVC008.IgG	7594.IgG	G17-S936.IgG	7740.IgG	G10-S814.IgG	ortho9.IgG	8810.IgG	7688.IgG	H002020303004.IgG	W12152080182600FPost6.IgG	7470.IgG	G04-S900.IgG	8273.IgG	8596.IgG	8078.IgG	SFCOVC002.rep1.IgG	H002020302983.IgG	8347.IgG	8003.IgG
SARS.CoV.2.NP	15459.5	15254	14345	15335.6	15459.5	15076.6	15851.9	15202.7	15287.6	14865	8632.42	15871.6	12971.1	14357.4	15428.5	14730.9	14568	13955.7	13508.8	15262.2	15428.5	14428.5	15266.2	13230.6	15902.7	8554.42	13750.2	15778.8	15290.4	12230.4	13248.5	15652	15335.6	7551.4	12924.4	12706.8	15739.2	14447.5	12732	15224.2	11267	14685	13943.3	13615.5	14324.5	13184.9	4325.98	10893.6	10384
SARS.CoV.2.Pl.pro	1093.95	764.15	613.95	423.425	775.45	802.725	853.788	995.025	747.05	856.425	1117.62	536.9	589.375	601.55	905.725	603.975	474.15	736.575	485.075	832.475	624.7	522.3	330.2	383.475	850.025	515.7	187.7	362.85	491.925	371.225	569.675	446.95	517.15	660.45	1536.62	440.425	373.65	891.75	684.525	424.85	655.475	525.8	535.6	733.612	342.15	751.8	715.45	1042.75	659
SARS.CoV.2.S1	11634.4	8861.35	14111.1	10951.6	9582.73	12051	9421.38	10195.4	12119.5	6589.25	4676.25	6208.77	7096.48	7454.52	3906.7	7450.88	4460.68	11342.6	4371.48	6090.35	3407	11805.4	6988.23	4375.8	5787.82	7971.18	4219.48	6788.57	3962.46	3732.72	3642.8	4608.48	5638.93	4518.1	4593.57	3385.62	3442.43	4016.82	6072.12	2787.68	3356	2798.72	2148.43	3351.32	3391.75	3130.15	3201	4771.68	6345.98
SARS.CoV.2.S1.HisTag	8862.06	11281.6	11577.8	11202.6	12798.5	11227.9	11018.8	7063.93	11315.2	9116.62	8851.95	7273.9	5759.73	11655.8	6456.36	5822.82	9131.23	9087.52	8260.27	7511.43	5618.5	5991.8	6807.88	9707.8	4516.32	7233.07	10235.6	6119.57	10733.4	5196.18	4078.6	6611.7	6694.95	10184.9	5897.68	5413.8	7108.3	6816.07	7730.98	2833.65	5162.35	4209	3738.55	7200.1	3557.25	3814.32	4073.78	2841.75	5636.98
SARS.CoV.2.S1.mFcTag	13629.7	11184.9	10581	12415.2	10486.5	12154	13852.6	12891	12343.5	11804.8	12548.1	11668.9	8713.2	12176	10451.3	12121.4	8691.08	10396.8	7153.45	10857.4	11519	10179.9	9013.33	12287.5	9987.52	12999.6	7649.2	9574.3	5567.75	9806.75	12103.9	8353.85	10850.7	7127.52	10376.5	12407.9	8229.7	6878.95	9849.52	5714.62	5526.23	7214.3	4340.38	7319.18	4086.12	9744.25	10388.7	7118.75	4057.57
SARS.CoV.2.S1.RBD	13519.1	14392.5	10575.4	13181.3	10359.5	10693.5	12499	10740	10457.4	12966.7	12571.6	11860.5	10850.1	12689.9	11898.2	12194.5	9481.51	7434.93	9359.27	11749.4	13887	7694.15	9079.7	11725.5	10957.1	13267.3	9243.83	9537.55	8189.57	11859	11555.2	6216.43	10332.9	9771.42	11877.6	11331.1	9112.92	9057.75	8821.52	7142.98	8940.48	8283.92	4636.32	6515.75	5257.7	7790.85	12243.9	5341.75	5764.68
SARS.CoV.2.S1+S2	12671.7	11897.9	13751.8	13576.5	13840.2	12877.3	13592.5	13817.5	11822.5	13352.1	12941.6	13606.4	13622.6	7162.88	13671.9	11347.9	13074.7	9994.75	12568.2	10755.7	10542.9	13864.8	12316.4	7929.8	14478.3	9992.2	9074.56	11249.3	9746.77	11143.9	10959.6	11539.4	8489.67	9009.27	7921.75	8895.88	7738.84	7093.65	7071.6	13107.9	7880.12	8720.38	11197.4	8838.62	9286.42	7792.23	10553.9	10486.8	8962.92
SARS.CoV.2.S2	6594.3	6950.88	11430.3	8665.62	9996.75	4759.85	5067.74	10695.5	4530.95	7694.68	14574	10991.3	12372.6	3842.68	9590.58	5797.43	10326	10077	13607.4	4882.82	7726.05	5637.25	5605.4	2388.88	3831.82	3023.72	6780.32	6730.65	9284.62	9788.65	5659.15	7056.95	2986.88	4204.73	3381.72	3045	2900.68	2858.55	4314.12	11309.3	2105.88	4162.6	12913.6	4143.48	7896.73	2932.78	2505.54	4364.98	8257.45
SARS.CoV.2.Spike.RBD.Bac	8368.4	7942	6156.02	6690.43	6549.43	7976.38	6818.77	5349.23	6803.4	6270.7	4717.57	4882.9	7407.68	4790.4	5149.95	4595.05	4687.77	4891.95	5513.18	4605.98	3797.35	5362.27	4427.23	6067.95	3924.9	3111.57	4300.43	2752.9	3505.46	3571.88	3724.97	5206.07	3386.28	5091.48	4298.1	2535.7	4003.8	4548.43	3462.65	2318.6	5109.68	3604.8	1983.58	2453.1	2765.97	2300.6	3246.01	4509.88	2426.53
SARS.CoV.2.Spike.RBD.His.HEK	9879.6	10647.9	8726.27	9642.42	9190.6	9343.12	6150.4	8151.43	8279.05	8721.4	6674.45	6273.1	7775.12	8330.33	4145.65	6873.25	7387.5	4777.73	9239.88	5593.57	4851.82	3284.15	5169.2	4695.25	4637.32	5329.02	7165.62	3866.72	5912.15	4973.68	5051.98	5438.75	3193.78	7113.9	4484.98	4434.75	5550.07	6574.05	3723.6	3263.47	7132.07	4060.75	3689.53	2892.5	3829.5	3167.47	3332.68	4209.73	3236.7
SARS.CoV.2.Spike.RBD.rFc	12482.6	13598.3	10401.8	10073.7	10225.8	11644.5	13443.7	11055.8	12030.1	11438.5	11824.6	8919.73	9952.45	11057.6	11401.6	10970.5	9336.12	8098.35	5631.65	11368.7	8727.73	6791.4	10427.9	10346.4	7964.45	10748	9657.05	8508.3	7772.82	7618.6	7401.57	5700.8	8521.73	10640.2	8438.38	10842.4	9550.15	9845.77	7172.4	5134.75	10169.4	7325.93	6318	7836.05	7418.1	7427.1	7281.57	5147.12	4746.27
SARS.CoV_NP	15145.6	13982.9	12589.1	14963.3	15257.3	14669.3	14868.9	14216	14306	15665.5	11527.3	14849.1	13943.5	14246.5	15290.7	15902.7	14921.3	13317.7	11260.6	14629.7	12890.6	15841.4	14735.8	14910.9	13904.6	12359	14378.7	14781.8	14902.5	12335.6	14080.7	13305.3	15385.1	13501.5	14981.6	14242.5	14742.3	15082.2	15292.8	14553	12296	13924.7	13486.2	14605.3	14836.9	14140.9	10431.6	13288	13319.4
SARS.CoV_PLpro	6568	3790.12	1496	1838.67	2307.85	2881.05	2808.2	1353.65	3119.93	3705.9	1032.05	2266.12	1544.42	2776.2	2015.66	3217.53	1663.75	2912.47	742.1	2398.22	1803.17	1655.2	2579.8	2354.4	1851.62	1140.53	1523.47	1808.67	1497.58	1113.03	1900.75	1516.58	2301.75	1300.25	1895.65	1159.96	2472.3	1303.35	1756.11	3210.47	590.025	2066.7	1204.92	2163.78	1349.17	1421.45	1010.65	473.875	901.85
SARS.CoV_S1.HisTag	4493.85	2630.07	2866.8	2903.62	2906.22	3211.18	2470.28	4499.18	2947.82	1604.62	1255.78	1426.42	2698.3	2087.65	1685.62	1776.67	2028.2	1546.78	2345.12	1471.95	802.775	1929.3	2730.3	1662.45	1189.22	981.475	1368.53	1037.17	1208.28	2089.85	1660.4	1603.88	1999.58	1475.25	1395.95	864.375	2047.28	1447.35	996.562	1196.53	1047.75	913.475	1518.17	1639.85	859.1	1020.38	1078.4	1067.3	2489
SARS.CoV_S1.RBD.HisTag	3116.7	1306.56	2720.93	1488.03	1663.4	1547.28	1455.75	2964.2	1459.3	1329.7	921.6	659.138	2650.07	1837.67	1035.05	1062.34	1550.67	489.85	1876.12	1494.2	767.55	2370.55	1518.75	829.125	1030.2	1057.3	862	562.625	801.925	814.837	1087.97	1509.9	1218.62	1444.8	1145.9	547.625	1059.95	1074.9	792.05	580.85	622.7	800.625	874.425	860.362	438.512	798.5	621.625	1763.05	960.525
SARS.CoV_S1.RBD.rFcTag	3772.97	2038.15	3185.55	2634.32	2722.05	2343.62	2016.38	2896.85	1816.7	2151.47	1823.85	1531.6	1829.72	2697.01	1426.03	2522.61	2985.07	912.925	2240.68	2686.68	1366.1	2269.55	2279	1391.05	1601.3	1603.58	1092.05	936.75	914.413	1265.35	1476.4	2127.03	1711.28	2106.6	1540.65	1257.25	1694.58	1825.42	1013.23	1156.62	993.1	1144.72	1127.88	1310.58	886.7	1349.08	1805.22	1404.7	1169.78
MERS.CoV_NP	3094.2	9390.2	680.8	698.075	881.425	644.4	1406.85	1822.8	610.775	1001.7	793.65	1594.42	717.4	1533.33	445.363	1215.5	2389.21	1766.2	614.65	1594.58	928.75	1349.83	15138.3	898.5	879.225	718.925	543.325	996.75	515.475	1230.7	791.575	1358.75	1024.36	883.55	1003.15	523.688	918.4	889.725	863.225	971.9	434.225	1363	78.3	532.3	709.025	768.45	3458.46	3256.07	422.775
MERS.CoV_S1.AA1.725.His.HEK	310.3	620.025	60.05	152.375	27.95	253.762	281.6	496.9	130.95	73.9	251.975	170.125	543	117.112	401.25	101.45	212.3	182.15	836.15	115.2	61.15	197.475	827.425	188.1	-24.7125	304.325	-2.6	3.375	233.6	-25.85	192.1	465.075	199.475	44.15	251.15	29.025	97.55	130.838	183.925	110.25	-33.9	220.3	192.6	447	41.775	119.675	351.475	706.2	52.9125
MERS.CoV_S1.RBD.367.606.rFcTag	2544.6	2912.7	1092.45	900.2	1840.7	2548.2	1847.95	1760.22	2528.56	2393.5	2191.47	1975.83	1342	1858.62	1933.7	4059.82	2379.85	4152.68	4910.57	1597.92	1734.9	1125.88	2025.05	2399.57	1842.45	1491.95	1058.17	1702.67	1077.8	1791.9	2574.22	1816.42	1029.17	1917.74	2116.07	1766.89	2732.4	2004.5	1252.55	2503.9	1761.22	2532.9	1420.9	1911.53	1732.78	1949.22	2296.68	1250.17	2471.68
MERS.CoV_S1.RBD.383.502.mFcTag	775.35	815.975	593.55	329.925	778.9	1097.72	740.925	1262.53	1105.55	949.987	517.075	502.4	665.675	603.05	1741.03	2462.6	827.3	998.5	2914.7	514.85	606.025	799.575	1400.35	792.275	809.35	1060.4	340.5	687.638	761.475	1107.42	973.65	1205.78	1022.75	889.587	801.375	499.25	778.05	3284.95	468.3	766.55	853.45	1437.61	287.375	834.175	953.8	646.875	805.425	1117.22	2205.62
MERS.CoV_S2	9849.4	1815.45	13527.3	10647	7877.38	3007.62	6725.62	5726.55	2831.53	2354.45	14879	3840.88	15832	8612.6	10791	2015.4	13054.6	3594.25	15902.7	2653.82	2468.07	1661.79	10042.6	1397.6	3074.2	3116.4	11114.2	1791.33	12480	12378	2777.72	8751.1	1982.45	11382.6	3357.3	4420.38	1100.75	2620.1	3227.68	8110.98	15841.4	1997.75	14906.5	11817	1701.1	4018.47	3520.47	11052.2	10057.5
DcCoV.HKU23.NP	866.675	1195.65	1130.65	1091.7	1328.42	766.7	707.175	542.45	953.25	1136.15	2161.12	3301	1121.08	1303.95	718.85	964.3	2721.3	515	2242.1	1045.97	3208.97	882.325	2749.97	1336.85	618.225	3568.12	1662.58	1272.53	1830.38	3073.38	1136.8	3153.1	1532.8	2127.25	2128.05	435.925	1248.7	1152.97	2353.75	3305.35	2042.4	3209.2	3008.15	4359.5	512.825	2070.35	8022.9	1475.7	2293.5
hCoV.229E.S1	3195.72	2847.55	4087.38	4555.38	3410.95	4448.57	3422.91	3192.03	4853.12	2472.9	3796.3	3092.43	8760	2291.88	2623.93	964.375	4848.57	8477.42	3215.62	3499.93	3091.38	4218.07	7359.8	3695.3	3037.88	3798.82	2609.03	4066.07	5160.88	1721.62	3186.07	4930.95	6577.12	2452.22	4902.98	3448.85	4567.73	3652.68	2705.8	4955.82	7608.05	1477.38	4245.73	5674.48	5162.25	3975.57	8171.77	3375.53	5064.25
hCoV.229E.S1_S2	9782.98	6149.95	6679.02	7418.85	8988.27	9172.6	10125.2	8288.98	10232.3	5420.02	11973.1	8746.02	13840.2	7982.6	9816.42	3602.6	9622.35	12414.7	12932.9	12384.4	11255.4	9532.73	12753.9	7421.15	9290.62	11244	4293.98	11951	7410	5964.15	8998.4	10961.2	12112.8	3482.22	10284.5	9495.83	10835.7	7624.55	4802.27	10612.5	11618.4	6436.15	7758.7	10618.8	9617.55	10335.1	14379.4	11993.1	8844.83
hCoV.HKU1.HE	3323.32	2558.18	5132.1	6946.68	2715.85	3469.32	8672.12	3355.1	3790	5111.2	1157.83	1080.35	4553.57	5492.19	4400.82	2742.05	7411.18	1468.7	4843.68	3475.2	2599.43	9218.02	9308.88	2599.85	4602.77	1730.08	4872.7	4046.12	3062.4	4031.93	3189.7	8068.5	6499.68	3419.15	3712.22	3478.6	7056.84	11329	4889.43	2546.9	3003.85	1858.36	6301.75	7069.52	3165.82	3447.72	3651.25	7405.2	3559.35
hCoV.HKU1.S1_AA1.760	1855.1	1063.1	2436.93	1163.05	3776.95	2823.32	750.188	1002.92	2483.15	1911.95	3244.53	1718.42	2461.35	1028.58	2492.3	2353.95	1983.69	2078.62	800.75	2236.65	5028.38	1456.99	2944.14	2531.8	1482.62	5093.27	2324.04	3781.6	2490.65	1609.12	1928.65	943	1410.8	1869.3	1284.08	3579.72	1693.92	1476.12	1799.28	1994.7	6252.7	905.7	2108.62	2466.75	6561.3	2170.88	1365.97	2107.95	1023.73
hCoV.HKU1.S1_AA13.756	2552.22	643.325	1242	2057.1	1071.5	924.625	1273.15	196.225	844	737.025	2159.35	626.325	2527	933	1273.55	3212.1	1095.12	1948.92	922.025	1415.15	4861.95	634.425	1685	1262.64	2398.18	4668.38	2213.25	6838.4	1972.17	2955.4	909.8	1522.33	3679.32	384.6	1150.05	1536	1174.62	2464.28	1981.12	1269.88	6400	805	1766.88	1136.85	7481.12	1505.5	3362.28	2452.62	1211.08
hCoV.HKU1.S1_S2	6535.55	2130.53	9016.12	4464	7183.15	10312.4	2798.78	9220.38	11926.1	5275.77	7112.07	5410.75	7541.43	6132.25	7844.68	4712.77	6644.88	10133.4	11168	7497.27	3726.72	4713.25	4964.52	2843.38	10657.2	6465.52	5292.55	7739.15	6435.07	6982.88	6454.6	4333.62	3311.8	3647.57	6979.75	7434.27	10427.4	2693.15	3837.47	4028.47	8115.88	7034.38	5349.25	8509.92	11862.9	6124.9	9816.5	6387.38	2582.45
hCoV.NL63.S1	442.575	460.05	975.7	1045.53	1019.02	326	852.45	357.75	339.5	1144.96	601.025	840.862	965.775	850.675	554.3	233.525	593.475	1910.1	865.625	754.55	553.413	549.4	396.875	881.375	952.425	1202.38	817.375	486.8	1190.53	419.6	1341.88	708.05	439.075	798.675	777.125	1021.92	434.175	1042.9	907.9	844.25	995.65	750.175	511.925	916.612	1201.92	1659.88	1068.09	507.3	888.825
hCoV.NL63.S1_S2	2210.1	955.362	1876.58	3173.75	2180.97	1319.65	3403.62	1605.1	1488.83	2364.32	3783.06	2673.03	6338.45	2239.88	2483.07	2473.32	1280.25	2884.12	9417.2	1458.42	1935.7	1345.28	3166	1642.8	2495.55	2084.25	1252.6	1231.45	2530.18	1500.78	2501.5	1631.97	1355.55	1499.45	1154.15	2125.03	1719.22	2022.05	1660.03	2367.68	1854.22	3114.68	917.975	2196.12	2310.38	2763.07	2737.62	2668.2	3150.68
hCoV.OC43.HE	2738.97	2641.53	2168.65	1135.1	2581.8	240.15	1427.05	862.875	258.65	2616.38	1454.85	4057.38	3584	2688.24	1423.28	395.325	1485.92	3463.3	1306.72	938.2	2301.28	468.125	1453.3	696.025	1863.88	2907.28	1259.15	1353.62	1537	1679.95	2237.85	1955.5	367.175	1021.62	911.2	869.05	1247.15	403.525	1889.35	1144.47	1083.47	2701.03	2417.35	4212.27	3930.35	2253.43	976.85	1300.05	1368.58
hCoV.OC43.S1	277.875	405.6	-41.7	-34.25	133.5	-226.775	29.6375	328.55	51.825	201.175	370.925	97.075	281.45	321.675	386.625	62	76.625	69.2375	131.15	88.3	104.575	11.675	166.45	246.125	256.675	350.525	199.75	145.3	317.675	98.975	267.988	392.55	339.2	108.475	244.55	112.375	-85	155.975	320.9	199.8	123.025	75.4	494.825	304.525	-35.6125	511.1	431	299.55	181.475
hCoV.OC43.S1_S2	7864.35	4438.1	11348.8	9674	10543.5	14273.5	3738.47	13672.1	14283.5	8242.73	12828.9	13017.9	11323.8	10653.1	7957.57	6914.75	13867.3	12120.7	13388.9	12310.4	10260	11737.9	11020.2	6192.8	9777.95	13411.8	8647.67	10822.6	11487	11946.4	13086.8	8892.83	5806.84	6272.68	10851.3	12091.2	11951.1	4188.75	9223.65	8214.58	12857.2	10428.9	11687.6	11729.8	12938.8	13361.1	14560.6	10449.2	8934.38
Flu.B_Mal.HA1	1505.62	3626.5	3624.95	3144.25	3057.9	3020.07	3183.05	3834.5	2898.95	7745.35	4229.35	4090.9	1284.55	3568.78	2282.18	5272.52	1824.45	4677.68	2669.7	3088.45	4725.73	3174.18	1690.92	10247.3	4510.23	7476.32	8947.8	5752.48	2465.03	10547.6	5529.73	6256.57	8012.07	6648.75	11029.1	3704.55	3685.07	10522.1	9657.23	9909.48	3462.57	2919.45	8767.02	2176.53	3860.55	9674.8	1107.1	5136.52	7644.95
Flu.B_Mal.HA1+HA2	6126.15	5823.62	7265.27	8255.25	4516.12	5667.8	6976.91	6828.23	6027.57	10797.7	8780.73	8956.27	2525.25	8247.33	5879.32	13035.4	3865.12	8045.52	5929.95	8121.98	8315.66	9027.15	3639.28	10891.5	11623.4	8679.98	11146.9	13601.4	6586.35	15379.5	10278.2	9317.85	12017.2	9922.38	14015.7	8629.73	9709.92	11434.1	12335.3	14135	9398.55	7150.55	8919.92	4417.52	9177.25	13779.4	3521.9	9526.98	11739.1
Flu.B_Phu.HA1	1155.28	1736.94	3448.28	1276.88	2213.88	1663.95	2316.75	1661.99	1572.88	4329.05	3059.1	2314.03	1412.69	3834.38	2907.35	4262.57	839.325	3268.45	2028.42	4714.98	3061.05	3286.03	1826.17	4579	2615.53	5783.12	8010.9	3002.4	5411.3	8288.12	3931.88	3814.55	5541.25	4244.48	3160.93	2169.43	5009.43	5175.38	7346.1	7082.4	2055.93	4699.5	6305.77	3010.8	1817.45	8429.05	1677.64	1338.54	3883.15
Flu.B_Phu.HA1+HA2	4209.32	4200.25	7704.73	4933.05	5325.05	6729.5	6254.02	3505.6	6898.18	11068.1	5250.57	4988.3	2738	10020.3	6446.38	10240	3557.93	5893.95	8716.88	8446.3	7326.62	8356.35	4008.9	8319.02	12446.8	11815.8	11938.5	11171.7	10550.4	11911.6	9970.98	7047.05	11769.6	11727.1	6966.12	7673.23	10603.5	9266.15	11594.2	12647.2	7272.4	10979.9	8855.73	6377.62	9056.5	11194.3	10838.7	7666.85	9057.75
Flu.H1N1.HA1	1276.35	2728.38	1806.4	4219	4192.32	905.075	2924.7	729.9	1101.67	1600.92	1913.05	2333.62	1628.28	10766.1	702.85	1082.67	1185.58	1474.8	651.825	1554.92	5300.02	3492.5	1767.6	4869.7	1617.58	2800.03	4851.9	1418.78	4520.52	2786.22	6085.5	1117.67	3629.12	4392.9	3421.93	9348.8	954.875	1788.1	7549.98	2145.03	1279.05	6780.07	5956.43	5547.8	622.275	2053.97	1676.5	2565.81	1544.55
Flu.H1N1.HA1+HA2	3539.5	7551.35	6454.57	13511.3	13299.3	4657.85	10360.5	6465.05	5445.95	5737.4	6510.88	6054.45	7129.5	14620.9	3662.53	5113.5	6154.7	5317.73	2760.45	4861.57	9146.27	10145.2	7036.57	15623.5	10453.5	8435.58	13857.2	4204.75	13985.1	8392.1	13874.9	8894.7	14352.4	14667.4	12882.8	15902.7	2172.97	10469.1	15307.4	7841.9	9347.27	13558.7	13816.4	14459.6	10004	7401.93	5608.73	13100.4	10558.6
Flu.H3N2.HA1	2140.85	8683.98	5126.6	3808.03	8674.33	4265.6	6678.07	3911.5	4077.05	3787.28	3494.5	8206.27	3307.85	1232.17	6092.27	7721.48	11308.3	3070.62	3611.9	6686.93	7056.48	8086.85	6125.73	9050.58	4385.23	10264	13091.5	6940.98	10512.5	5378.43	3836.25	6548.07	10132.9	7451.3	6208.93	4052.85	13284.9	10725.4	13647.5	7790.3	12314	10434.1	10845.9	13248.6	11356.5	12536.8	2347.38	8629.15	12007.3
Flu.H3N2.HA1+HA2	3822.8	9913.02	5480.23	6006.32	8988.25	5836.5	10404.8	4535.6	5965.3	4440.48	4761.61	10267.6	3885.05	3698.32	7614.5	8254.55	10165.9	3683.32	5110.62	8734.21	11419.4	6653.32	10220.2	9647.02	8717.17	12357.7	12124.9	10134.6	9772.8	8270.48	6896.6	8266.42	12647.4	10236.8	9237.33	5732.88	13996.8	9756.25	11877.9	10656	12890.8	14395.7	10883.1	12776.3	9664	15097.2	6992.45	8515.4	11442.8
Flu.H5N1.HA1	1013.6	2278.43	1707.12	735.375	1366.62	2176.95	1414.95	1634.45	2498.07	1756.7	2819.5	1090.58	810.975	1062.83	3151.3	1563.25	3143.62	1364.61	989.2	1697.3	1433.7	1692.08	1068.88	2043.25	1369.28	2437.78	2427.72	1713.22	2018.88	1842.1	1388.92	1445.7	1949.1	1633.83	1870.12	1354.25	1476.47	2303.93	3505.25	1293.03	2222.85	3160.25	1650.05	2541.95	2815.25	2609.35	1858.67	1363.7	1790.08
Flu.H5N1.HA1+HA2	2209.07	3362.62	6133.15	2961.85	4131.18	6104.18	2486.4	6544.25	5925.6	5977.85	6156.43	3620.88	2820.28	8087.88	7691.41	3456.5	6048.27	4521.3	2930.28	7439.35	11346.4	3579.45	2564.82	6007.02	4493.52	2790.3	6245.32	3305.68	6454.43	9055.92	7451.88	5621.18	11301.9	2821.07	7660.35	11417.4	2579.35	4715.25	10316	4960.73	4199.32	6478.7	6051.32	6976.68	10925.4	9516.75	6663.48	8806.98	11947.6
Flu.H7N9.HA1	1051.45	186.85	329.875	377.25	340.575	372.125	415.7	459.65	18.5	299.4	557.2	257.475	364.75	118.325	498.675	621.075	2642.28	1197.6	232.575	647.825	1405.47	1163.03	788.875	787.975	656.55	825.337	3699.5	531.275	2035.35	550.1	556.513	1218.65	342.525	563.763	425.425	672.3	588.275	422.5	1431.9	580.875	516.775	970.4	1037.4	1247.4	1869.3	1148.83	978	1056.58	642.75
Flu.H7N9.HA1+HA2	914.55	470.7	475.175	590.325	725.825	409.087	524.95	740.65	291.425	583.4	811.375	361.625	404.925	690.975	691.825	718.175	2150.07	1068.8	693.525	525.975	1226.8	1178.58	1025.1	645.825	916.45	917.775	4661.1	864.575	2397.6	570.75	1060.35	1122.66	950.8	736.9	648.575	685.425	663.1	635.725	1659.3	1345.85	929.125	1446.5	1510.9	1911.3	2556.15	1269.3	567.025	1243.62	1371.6
hAdV3.Fiber	1973.33	1146.25	1088.8	2114.07	585.85	1935.47	601.05	8957.67	2228.93	1191	1010.77	1734.15	7037.38	4155.77	845.85	1460.71	705.825	835.025	1402.05	2362.2	6079.68	6630.05	922.025	7097	3290.96	1056.2	2479.4	2468.53	8838.33	919.612	12401.1	4003.7	3880.03	2235.28	600.325	7044.81	3319.35	1198.35	7628.77	6116.05	525.8	609.9	1064.15	745.025	3162.45	5716.68	14348.4	8343.62	11276.9
hAdV3.Penton	2438.82	3137.1	4123.3	1264.7	3527.6	10435.8	1237.8	3302.1	8946.7	2943.68	2077.15	1915.75	1692.05	3010.05	4196.55	1930.92	3266.35	1027.25	2359.15	3539.55	2149.3	8999.42	4619.65	3786.38	2840.41	1524.67	942.975	3674.78	2379.05	1506.5	5830.93	1989.3	1597.62	682.938	2658.22	3958.82	3727.25	4206.75	2654.47	2581.53	2549.57	3519.93	2729.03	2073.88	1536.2	2851.82	5756.38	2655.8	2582.62
hAdV4.Fiber	534.4	393.05	1206.75	1686.55	2039.54	803.175	2292.95	2947.55	856.15	595.2	3873.1	1300.55	1518.03	6395.98	509.175	1111.69	767.625	414.9	3734.7	2553.1	1043.35	7559.82	833.275	3042.55	5705.95	4341.8	656.625	1647.92	1057.3	2696.22	787.85	1962.25	5131.52	3617.9	2267.25	5384.45	1186.47	3437.55	3610.2	5825.82	1422.8	1192.72	1640.25	316	3537.85	4787.55	652.775	2253.88	2542.53
hAdV4.Penton	1323.83	2107.65	7256.43	2114	2767.93	1027.38	962.05	954.675	987.275	1963.2	2378.04	1214.15	860.05	1382.7	1111.1	1110.25	1332.62	222.65	1271.53	1836.17	686.025	3523	2013.1	1055.08	2481.53	909.45	1233.12	3079.9	1354.53	1848.28	2197.35	1681.42	1254.92	913.837	2161.45	3735.2	3915.15	3688.8	1603.56	1822	1005.52	1742.47	2808.7	424.45	862.775	1379.2	3242.8	4016.43	807.55
hMPV.A_G.52N.228N	2283.38	990.425	854.725	998.85	1814.3	2165.75	906.65	1706.58	2112.2	997.6	834.725	1584.55	1200.33	969.25	1923.3	945.825	826.475	1829.05	1407.55	1573.28	1134.47	2295.07	831.75	1223.12	743.975	1495.9	887.925	1437.92	1073.64	1717.5	766.25	4078.22	586.375	1985.79	3125.05	2467.25	2087.25	1801.75	1036.25	1338.7	1023.12	4485.43	1226.35	1629.15	2104.95	1033.45	1076.5	1383.17	1539.4
hMPV.B_F.280D.490G	536.775	300.675	694.2	552.6	298.05	1096.15	479.775	508.75	1102.97	484.725	91.025	3057.43	158.475	508.675	1016.52	572.2	376.425	737.475	2674.35	324.325	250.35	519.55	503.275	308.625	525.9	2087.65	362.775	741.513	365.95	414.1	400.9	719.4	970.525	432.225	555.075	658.125	758.525	772.45	858.9	616.125	708.9	2322.45	818.075	1263.65	965.925	490.15	380.825	597.175	442.312
hMPV.B_G.52D.238S	456.725	3932.03	1113.65	6591.23	1031.08	2247.55	4023.68	1734.08	2013.83	501.475	514.075	848.275	3986.72	1748.15	634.325	3334.35	2947.43	1441.05	10104.8	408.3	1279.53	3680.78	1033.05	1281.55	451.7	562.775	4502.68	1769.95	10849	570.65	697.087	2136.78	282.3	10226.9	619.2	1581.9	9696.67	638.4	1089.54	647.475	301.65	361.525	3472.07	1242.7	1098.6	1026.78	285.85	1511.55	1045.62
hPIV.1.12O3_F	3675	2066.9	3487.05	3795.6	1721.6	2863.93	5203.29	2163.7	3107.95	4130.05	3603.45	7959.62	9268.35	4423.4	8974.62	1697.9	10848.7	3965.6	5890.6	6454.35	6966.18	3419	5843.98	4544.2	4224.4	3692.43	2749.55	10860.6	4575.88	4023.25	3927.71	7657.07	7906.3	13824.7	7888.57	5603.5	4196.9	5330.95	3129.05	4687.6	3220.45	10954	3656	10430.4	4310.65	6366.82	4782.1	8470.98	3370.62
hPIV.1.12O3_H	4624.85	4486	6340.18	5607.48	3240.5	3574.78	4835.52	4841.4	3426.07	10273.3	2536.28	3761.95	5537.43	7361.8	6080.98	2499.93	7172.15	2874.88	7430.1	4600.98	4898.84	7919.52	6617.82	3377.25	7163.57	2745.55	5310.88	4033.14	3083.15	4658.23	4659.48	5627.57	6409.06	4401.25	5197.75	3927.43	6329.73	8855.17	4565.4	3202.25	3563.62	8722.23	4531.25	5534.12	3063.47	4370.3	6626.62	7425	5528.35
hPIV.3.2010_H	6728.52	4797.1	2131.3	4501.48	3205.44	3135.6	2974.35	2794.3	2918.25	5144.23	3810.34	5240.48	1802.5	4013.39	4714.93	6010.75	2731.28	4504.02	4477.45	6043.84	4595.48	3894.4	2573.95	2540.32	4561.45	5719.32	3589.18	5477.38	2895.8	4576.43	5307.52	2659.85	2752.25	3568.85	4665.77	3637.8	3986.65	3563.12	2645.3	4014.1	3895.62	3220.93	3130.8	4109.05	4023.12	5805.07	6469.18	3190.4	3548.75
hPIV.4.b.2016_H	2285.65	1075.05	2792.97	1978	1487.58	1945.28	3923.8	919	1771.76	3033.65	1204.65	1359.17	1542.83	1801.53	1908.33	6800.52	1425.35	4016.62	2918.88	2322.7	1418.67	2073.32	2239.57	3385.53	1750.17	3336.28	1679.05	2383.2	2328.4	2340.57	2367.97	3244.47	2648.55	2308.62	3349.2	1118.35	2492.05	2999.22	3213.05	3011.78	3178.55	5267.23	2428.15	2298.75	2903.85	2332.47	7238.55	2928.15	1910.1
RSV.A.F	9339.5	8614.02	4039.55	4335.57	6187.7	7073.82	6741.88	6142.4	6220.55	8451.5	8281.55	9060.7	6371.73	3397.75	9959.52	10428	5393.68	10554.2	7101.73	8812.77	7394.32	7366.93	5036.23	9643.7	11743.2	7846	4970.7	7165.93	4514.9	6576.1	8486.7	9462.73	5801.8	11100.8	8739.88	6786.41	7496.6	7152.02	4309.73	10745.7	4049.28	9710.05	6993.4	6952.98	9846.55	6157	11108.7	8114.85	6894.85
RSV.A.G	9409.92	10878.9	4125.5	6232.88	7052.32	6320.3	6390.45	9031.65	6694.18	6678.9	10750.5	9769.02	4749.45	9733.77	5233.82	11766	8180.48	14346.7	5054.62	10131.2	9918.4	4913.5	5982.77	8025.98	8771.7	4664.95	3430.18	7298.43	7872.98	8308.2	9717.48	9377.5	3260.53	8516.58	8679.55	7883.9	11582.6	12374.3	9307.05	3739.9	6094.27	10207.6	11050.1	8521.3	13285.5	5491.62	1415.76	6115.95	10702.6
RSV.B.F	11592.8	9788.8	4651.45	5048.07	7869.52	8991.95	11227.9	8480.62	8690.27	10607.4	10238.5	11907.1	9202.67	5613.52	13417	13413.1	5652.2	12532.6	5711.3	11473.2	10100.6	6730	7007.43	12193.8	12614.2	12966	6621.38	11962.4	5926.32	9880	11276.3	11009.6	9358.9	11671.6	13683.1	10696.8	6590.43	11938	6049.4	13711.3	6938.95	12299.4	8787.23	7721.05	10192.7	10644.4	14830.7	11015.5	9118.38
RSV.B.G	6835.35	12400.2	10310.1	9974.3	10384.9	10888.8	11221.6	12579.5	12186.6	12182	9713.88	13323.2	9086.3	9651.42	12663.4	13819	10343.3	15625.9	6934.7	14371.3	12792.4	12028.8	10562.3	13610.6	10774.3	12714.1	11636.5	13872.7	11057.1	9585.5	12344.6	13809.6	6700.07	11534.2	11427	14152.1	13616.1	15428.5	13593.5	11917.9	13176.7	13548.2	12218.3	11801	13772.6	13383.8	6630.38	10849.9	15179
[truncated: 141 more columns]

## Sheet: Figure 1B
Antigen / Sample	7740.IgM	8273.IgM	7460.IgM	H002020302417.IgM	8810.IgM	7470.IgM	7811.IgM	ortho11.IgM	H002020303004.IgM	7442.IgM	G06-C87rep2.IgM	8596.IgM	8078.IgM	G01-S890.IgM	7972.IgM	ortho8.IgM	G27-S968.IgM	ortho15.IgM	SFCOVC004.IgM	8090.IgM	SFCOVC003.IgM	7502.IgM	8045.IgM	G04-S900.IgM	ortho10.IgM	7688.IgM	7697.IgM	ortho17.IgM	G15-S986.IgM	7424.IgM	7896.IgM	ortho16.IgM	ortho12.IgM	G14-S893.IgM	H002020303011-vorPI.IgM	7769.IgM	G07-C224.IgM	MN2909.S36.6.IgM	G30-S886.IgM	H002020303069.IgM	G10-S814.IgM	ortho18.IgM	7999.IgM	7488.IgM	G16-S884.IgM	7736.IgM	W12152080182600FPost6.IgM	JT1034.IgM	ortho14.IgM
SARS.CoV.2.NP	1558.8	6052.85	1473.7	4770.35	5231.4	9157.2	1529.3	2853.2	1432.75	1290.38	1165.25	8048.95	14299.8	14861.8	2206.4	2744.25	1663.1	11538.6	1407.85	7840.9	14499.4	1569.75	723.4	10728.5	8400.6	1697.3	8203.95	1834.95	1430.35	976.85	4686.85	2243.15	1467.9	1573.95	1991.05	9504.15	1432.45	3337.85	4307.65	2970.25	2409.35	1675	2097	6555.85	1988.7	1068.05	975.3	7513.3	8314
SARS.CoV.2.Pl.pro	-28.2	103.6	294.75	151.15	86.6	220.75	28.7	149.8	115.05	-252.5	380.45	-2.65	1440.75	73.15	15.35	126.7	-22.05	317.75	274.475	106.7	130.6	5.3	-2.05	904.8	83.225	-34.9	413.45	127	-9	40.95	-12.8	1011.55	66.675	105.325	149.45	17.2	1252.55	116.6	196.725	136.85	79.75	914.8	190.8	-21.65	57.525	-58.65	198.15	49.65	130.35
SARS.CoV.2.S1	5288	1667.55	1934.15	1594.65	1763.7	4479.45	1897.35	1856.55	1426.6	1219.3	1834.4	1137	1487.8	2007.8	2664.7	2667.05	8964.45	1434.6	1126	2070.5	1368.05	1814.3	1936.35	1489.25	1377.8	1310.75	969.7	1257.1	1177.5	791.2	518.55	1587.2	1354.2	1379.15	1186.5	1799.3	1015.95	1235.05	1317.25	798.85	1135.25	924.65	1396.25	748.35	1279.15	1177.25	1483.9	641.85	498.05
SARS.CoV.2.S1.HisTag	9083.5	7279.45	3567.45	1621.6	8582.25	5050.1	4303.25	1982.25	2604.15	8435.08	3040.2	7954.2	1600.3	2023.4	4496.4	2114.05	2962	1133.45	1269.7	1678.45	1258.45	5057.7	3299.1	1243.75	1534.95	2424.9	1843.95	1519.1	1682.7	2001.5	4594.1	1908.7	1823.35	887	1844.2	2112.8	1333.3	1794.95	1616.85	751.65	1477.2	1482.95	2002.2	1196.15	1659.55	1151.35	1423	887.45	240.25
SARS.CoV.2.S1.mFcTag	2813.65	7864.25	3215.75	3293.95	8138.4	2206.62	2645.85	3970.35	3098	5731.25	3527.35	1904.8	2111.35	3299.85	5164.75	8549.7	3754.6	2519.8	2286.05	2198.35	2186.15	2521.35	3041.65	2163.2	2545.1	2618.15	1958.8	2544.65	3423.65	3155.5	1753.15	3332.7	2908.5	2257.25	2908.6	2153.5	1803.6	2415.05	2476.25	1852.45	2908.15	2941.35	1410.4	1851	3322.2	1761.65	3436.85	1653.25	1205.25
SARS.CoV.2.S1.RBD	9124.35	6027.6	8742.8	12803	2801.35	2747.75	8745.15	10795.5	10961.9	6511.75	9433.15	4544.35	3260.75	2006	3418.18	3981.05	3487.8	3761.9	10531.6	5528.25	2854.95	5520.35	6140.7	3536.55	4150.85	6319.05	3684.35	4999.55	5948.3	6662.9	2647.7	4678.75	4729.85	3869.85	5681.2	2728.4	5028.65	5973.2	3782.25	8162	5169.75	4325.3	5234.75	5011.45	4785.4	2604.8	4467.75	3298.85	3268.7
SARS.CoV.2.S1+S2	6172.5	3371.3	5990.35	2690.75	4612.7	1901.2	3349	4684.95	1949	2699.85	2311.1	2821.5	2734.6	4067.75	5859.6	3777.35	5207.25	3095.15	2108.3	6622.1	2943.85	2217.5	2939.2	2523.45	3008.55	2993.55	3223.45	3839.2	3249.8	1977.55	2890.7	3395.6	3698.85	5881.2	2985.75	2348.7	3713.4	1938.45	3026.2	2416.95	2503.7	3129.6	1654.85	1740.15	1959.25	8933.5	3443.3	2794.65	2354.65
SARS.CoV.2.S2	1043.95	1214.3	633.3	952.6	1055.35	752.8	1204.2	1594.5	1906.2	2089.05	620.25	1169.4	941.55	3102.25	2471.8	2071.2	1891.75	1383.65	760.45	1016.35	992.75	1301.35	1394.4	585.4	1660.95	1440.05	1692.7	1923.7	1941.15	1224.6	5464.2	1410.85	1117.8	1979.45	1292.6	643.55	1860.7	1403.7	1288.85	520.65	1438.65	863.95	608	653.35	992.65	1029.2	804.85	1424.2	2557.8
SARS.CoV.2.Spike.RBD.Bac	6348.9	2038.95	8199.15	2476.95	2058.05	2478.25	2423.6	2139.25	3352.55	1734.7	2635.8	1993.95	1980.6	1212.95	5746.82	1597.6	1761.15	1773.55	3098.5	1563.85	1545.75	3779.05	2453.65	1922.75	1603.4	2042.5	1305.15	2082.15	2381.1	2164.8	1301.85	2125.35	2259.35	1742.9	2225.35	1791.1	1547.7	1787.65	1912.3	1937.2	1741.3	1660.7	1728.47	1948.05	2112.9	1992.65	2075.25	1041	604.5
SARS.CoV.2.Spike.RBD.His.HEK	5566	3597.5	4860.05	2931.05	2230.1	4752.75	6909.65	2410.55	3920.35	2164.95	3805.05	2049.95	2311.45	1246.65	879.8	1829.15	2131.5	2158.8	3907.5	2262.4	1627.95	2797.9	2877.8	2709.4	2084.25	2600.9	2081.3	2581.7	2658.65	3500.57	2383.55	2461.55	2648.65	2021.6	2037	976.05	1921.55	2436.9	2084.7	1499.05	2223.65	2363.3	1484.55	1979.75	1978	2455.45	2243	1146	900.7
SARS.CoV.2.Spike.RBD.rFc	6739.1	6916.05	5961.4	7381.2	3191.9	5479.95	5917	6113.85	7100.65	5708.1	8375.4	5086.8	3795.95	1759.6	2193.55	5508.5	3097.05	4127.25	6440.05	1829.3	2261	4925.95	6152.75	3050.65	3356.4	6334.25	3367.5	5984.85	4610.05	5985.15	2174.65	4146.85	4132.85	4420.2	3787.95	1829.95	4477.75	2817.45	3174.75	4119.25	4038.4	4329.65	6666.8	2809.15	4309.3	2237.35	3602	3062.55	3256.65
SARS.CoV_NP	2156.75	8916.3	1155.75	2712.1	6396	8994.35	13764.1	2820.2	1890.6	6332.6	1808.2	9929.15	11435.5	9246.3	7098.55	6186.05	2728.95	11195.8	1409.75	5570.1	15047	2939.85	1716.15	10356.9	2542.65	3156.3	9974.8	2971.5	2235.55	1278.25	10417.8	3128.1	1897.3	2215.4	3095	9740	3410	4055.05	5355	8921.75	3787.35	2790.3	8038.95	5820.15	2469	1730	1158.6	9217.55	14761.6
SARS.CoV_PLpro	201.75	67.25	308.15	217.3	218.55	381.15	301.65	480.7	203.575	358.5	412.65	350.1	583.45	984.2	291.5	728.45	514.3	1335.3	300.4	125.5	1502.55	447.15	-56.2	1171.45	349.95	-7.2	429	409.55	546.25	-135.65	575	502.5	388.05	459.35	444.75	337.45	522.35	592.15	391.5	528.3	195.35	348.45	-50.4	308.5	272.4	415.3	331.75	430.45	929.15
SARS.CoV_S1.HisTag	909.75	369.55	903.35	1059.35	739.35	345.95	525.7	958.25	741	361.35	537.85	550.75	278.15	368.45	3302.25	464.2	792.45	284.025	187.525	1411	600.1	870.45	878.2	556.4	501.5	588.2	559.8	2144.95	713.2	1040.4	293.2	606.15	797.95	660.15	759.85	1844.4	653.55	878.2	814.5	822.7	933.95	370.75	1820.95	590.75	1239.4	870.9	803.95	550.55	212.375
SARS.CoV_S1.RBD.HisTag	1015.95	223.55	1367.15	361.05	600.05	405.55	359.9	847.3	249.85	657.7	510.55	1117.05	312.7	195.1	676.2	147.925	360.85	384.275	319.4	751.85	492.3	458.35	400.85	365.7	268.2	200.2	323.9	382.45	219.55	208.1	58.6	213.4	135.675	453.15	160.925	439.7	337.65	729.5	297.65	317.75	285.525	78	391.325	635.3	473.35	726.2	187.25	246.65	149.725
SARS.CoV_S1.RBD.rFcTag	1227.45	249	625.85	907.2	1285.05	611.75	534	1081.2	755.1	1303.6	980.2	1436.05	712.15	311.35	471.6	908.6	747.95	873.45	422.4	945.8	752.25	957.75	863.35	618.6	1243.85	701.7	418.8	560.925	795.1	278.35	296.3	436.95	403.9	808.2	419.4	3168.5	1335.85	882	584.5	534.95	681.275	314.9	880.55	901.45	393.675	855	760.8	623.5	106.65
MERS.CoV_NP	1256.75	708.4	1084.7	837.5	863.8	1409.5	2854.2	1085.85	1042.1	231.8	127.175	6034	1459.15	551.95	597.65	898.55	797.8	1107.45	3943.9	2719.4	4550.25	614	-35.25	1743.6	861.35	1075.45	1784.95	1395.05	504.75	1115.4	1261.9	887.2	827.4	1045.05	1042.8	768.75	437.975	5606.3	812.6	2007.25	1048.45	869.55	321.9	1318.75	746.7	517.6	616.8	941.1	137
MERS.CoV_S1.AA1.725.His.HEK	-219.05	-163.1	336.2	110.75	-12.8	-99.55	-97.4	-57.8	-111.85	-168.25	-53.2	-108.3	50.55	-253.9	-69.95	-219.8	-121.75	-2.75	31.125	-78.65	150.6	-318.05	-219.95	124.2	-171	-241.7	-27.75	-5.95	-9.15	-152.3	-75.2	-41	-66.525	125.45	-216.2	-179.9	-99.3	-26.25	-11.5	21.15	-54.2	-99.35	-177.2	197.425	88.375	-215.8	-27.8	36.35	83.675
MERS.CoV_S1.RBD.367.606.rFcTag	342.5	-27.95	79.05	840.1	781.45	206.65	-7.6	599.65	596.125	146.95	1273.1	38.85	454.2	743.05	89.35	1343.7	616.65	703.7	567.925	829.4	1020.45	375.025	982.8	724.1	1081.3	693.05	60.25	271.8	796.95	413.75	-56.1	347.075	1052.9	384.625	327.65	809.4	1953.85	482.8	779.15	497.95	428.575	165.35	886.7	472.7	116.7	420.45	664.2	979.6	519.25
MERS.CoV_S1.RBD.383.502.mFcTag	1159.25	945.15	708.45	1995.45	951.2	1083.4	1028.67	1282.8	1183.9	316.4	1276.08	439.65	1344.05	1200	704.65	1397.2	1433.55	1259.3	1959.35	1606.25	1286.25	1073	1872.5	1636.25	1486.8	1627.9	1144.35	1302.55	1457.95	1148.2	615.15	1344.55	1788.4	1086.3	1255.9	1349.55	1584.25	1323.5	1274.8	1804.95	1451.2	1174.3	1501.05	1594.9	1724.85	797.9	1130.5	1452.45	539.35
MERS.CoV_S2	488.15	969.1	912.25	911.6	453.6	475.45	111.1	681.825	366.55	151.4	146.075	450.45	373.25	284.65	356.85	1086.45	1078.85	231.4	1135.75	3425.4	401.1	1834.6	1037.4	796.75	934.8	465.95	193	512.8	748.4	404.35	89.85	742.1	848.35	881.25	834.1	1945.75	522.375	993.25	1192.2	1190.15	762.8	518.95	2134.57	718.65	381.65	969.15	1212.4	2076.6	64.95
DcCoV.HKU23.NP	291.95	523.9	95.35	176.15	316.55	266.9	198.85	212.25	1027.45	653	234.575	89.5	260	195.35	215.8	88.775	281.75	179.375	415.95	167.45	1012.1	307.05	253.5	474.45	85.3	324.75	425.9	959.1	105.75	184.95	487.35	261.35	41.675	273	229.375	239.1	280.15	1128.6	147.9	862.15	80.65	464.65	273.4	465.875	226.575	423	79.7	342.5	304.65
hCoV.229E.S1	244.2	227.65	537.2	269.35	152.1	574.7	333.05	262.25	63.025	468.1	332.875	311.15	217.55	541.35	591.15	372.1	308.5	134.375	229.4	217.1	12.9	198.65	257.9	199.65	364.375	182.9	467.35	256.55	242.475	543.95	994.55	154.05	330.85	104.325	405.8	166.075	38.175	150.4	231.125	189.125	139.15	187.5	110.9	103.325	228.9	548.7	675.45	167.5	1107.45
hCoV.229E.S1_S2	863.5	809.35	1354.75	975.9	948.75	1048.7	718.15	900.25	799.35	1280.1	634.45	899.35	647.7	1385.85	1553.97	957.3	1201.95	515.9	930.175	1798.75	474.45	1125.7	810.4	387.05	1022.25	906	1328	685.15	889.125	1062.75	1008.75	1028.7	967.6	1813.3	907.075	1724.58	626.25	777.75	1086	726	791.1	1107.15	854.05	1404.05	649.2	1374.25	8728.5	1020.95	1578.1
hCoV.HKU1.HE	1869.8	2830.85	2408.1	1963.25	2696.5	1633.6	1606.25	1311.75	1729.85	1163.05	1263.05	2860.4	950.7	782	5633.95	1375.85	1439.5	502.575	1279.55	1211.05	2109.75	5461.4	1364.85	1142.2	1493.85	2296.55	1391.1	1267.4	1975.35	2067.47	2547.45	1414.7	1162.7	3706.65	1638.25	5405.85	3241.55	1562.95	2075.45	6548.3	2050.7	1873.95	7598.15	1359.85	1820.45	8928.7	1727	2280.55	1780.8
hCoV.HKU1.S1_AA1.760	-8.15	87.55	373.05	418	-11.95	60.15	157.6	112.75	135.375	195.05	124.1	9.4	254.05	-77.85	401.15	-39	-49.75	-8.35	77.05	128.25	321.325	144.3	83.7	158.575	150.275	11.75	-7.15	-21.725	-39.3	-57.35	202.3	-31.25	40.2	100.525	21	-79.1	71.7	84.55	-51.875	143.5	-13.25	-64.9	-6.95	37.2	34.05	267.6	417.6	93.7	193.675
hCoV.HKU1.S1_AA13.756	303.1	321.45	437.7	913.55	235.35	329.55	460.5	194.95	351.45	466.4	56.65	208.4	269.1	64.35	410.25	180.9	248.55	229.85	335.025	410.5	604.6	105.05	185.9	-56.45	344.825	254.3	190.5	199	253.4	165.45	815.4	-14.65	188.15	359.1	227.9	152	230.7	162.3	135	276.75	173.8	248.3	74.3	32.85	425.525	522.55	368.6	301.95	786.45
hCoV.HKU1.S1_S2	953.6	682.1	873.9	944.625	970.95	3934.9	606.025	1059.83	570.925	874.1	219.65	883.8	773.9	1466.7	4238.2	826.75	846.1	509.9	760.85	1470.55	541.8	940.45	794.1	444.75	743.7	669.2	307.65	616.95	667.575	972.7	817.55	717.3	878.7	775.45	890.7	1315.7	484.45	826.7	743.9	562.5	614.3	928.15	1637.35	490.35	631.375	1150.1	1129.85	844.3	1086.22
hCoV.NL63.S1	293	209.4	330.35	140.1	121.45	398.4	351.8	163	-24.05	640.95	41.65	206	125.6	100.35	118.35	54.9	131.05	26.55	50.5	73.525	135.7	-46.9	129.1	24	-61.4	80.3	111.9	51.675	106.075	144.4	750.5	135.8	80.8	-11.85	203.35	98.725	-30.825	151.9	51.65	97.375	1.1	110.75	36.85	150.25	246.35	605.15	597.95	263.8	1027.9
hCoV.NL63.S1_S2	821.4	589.9	826.4	609.2	782.45	558.45	432.05	328.625	402.575	1082.5	572.65	500.7	417.25	385.7	1356.7	573.15	898.125	173.15	610.225	1366.1	263.15	721.2	666.55	358.6	429.75	523.6	735.65	460.925	672.1	542.8	1002.6	538	488.9	918.7	534.8	1285.75	626.2	717.5	562.85	600.5	367.2	801.7	962.8	688.25	576	775.15	2282.85	526.45	1042.65
hCoV.OC43.HE	163.35	269.3	691.1	262.6	191.5	440.95	681.95	170.7	275.25	479.9	140.15	362.95	136.65	163.3	474.7	251.375	193.85	209.65	158.95	226.4	626.15	157.65	350.05	212.85	345.85	169.35	322.55	253.225	195	180.45	1038.35	187.55	109.75	127	123.175	326.2	130.3	40.05	256.1	264.95	101.3	252.5	202.2	324.725	268	182.35	1129.45	263.85	661.85
hCoV.OC43.S1	180.85	198.15	91.9	195.35	177.25	168.4	254.2	75.75	-25.475	298.7	124.825	25.75	-6.4	77	400.1	-44.2	159.65	95.575	163.375	6.1	123.75	89.8	63.55	167.85	19.175	33.2	144.9	154.7	138.2	31.5	478.05	63.55	-23.25	25.45	62.85	130.6	76.575	126.95	140.5	246.275	93.15	40.5	74.45	50.95	219.575	509.2	86.4	174.35	752.275
hCoV.OC43.S1_S2	1128.85	1301.6	786.65	1287.2	1220	1044.25	723.55	1241.2	595.725	1234.5	579.1	2211.4	674.15	1797.3	2165.9	1022.7	994.95	657.7	816.7	989.05	711.3	1366.75	1143.15	762.55	828.95	819.35	195.1	692.75	846.5	994.7	1340.95	688.85	1107.03	789.85	890.6	1112.5	343.3	1006.45	1076.85	941.85	990.4	891.55	1012.15	618.65	614.75	1387.2	1266.9	1455.35	1173
Flu.B_Mal.HA1	80.05	149.5	202.25	265.95	-8.55	-97.625	88.35	-137.325	161.8	-17.6	254.625	-38.45	441.3	147.15	7.8	281.2	29.6	360.05	245.15	979.25	368.5	102.75	195.3	268.325	338.925	208.4	239.65	260.525	54.75	218.7	211.8	161.9	37.45	67.3	201.25	75.8	-34.575	-14.55	27.675	1036.1	383.175	115.75	423.475	309.1	858.95	136.4	234.25	74.55	311.3
Flu.B_Mal.HA1+HA2	-65.05	14.85	562.2	113.15	17.5	84.3	22.45	121.75	371.45	134.05	302.775	-79.75	334.45	769.25	510.25	643.05	43.25	1184.85	191.175	501.725	294.325	-158.475	137.275	480.45	136.375	362.85	317.7	293.35	267.65	200.15	7	190.85	468.25	-32.025	381	-28.65	-146	130.15	175.05	1589.1	789.55	239.6	498.7	0.1	707.75	-203.65	182.6	96.15	495.425
Flu.B_Phu.HA1	4.75	226.4	250.775	180.4	135.9	91.35	50.5	177.125	72.9	6.85	239.45	91.4	313.2	-0.65	314.1	369.4	77.55	262.5	142.2	378.9	82.75	296.3	212.95	532.55	162.1	92.05	245.45	47.9	192.1	271.65	40	64.85	933.125	-20.6	64.7	76.475	135.85	-59.15	55.25	889.875	37.15	1.55	96.15	344.425	211.45	192.5	-23.35	-53.85	206.05
Flu.B_Phu.HA1+HA2	675.45	749	1009.6	1028.2	747.9	1007.25	1538.1	926.975	818	859.325	789.1	3401.65	1129.1	991.8	1066.8	782.3	1355.6	1480.3	931.05	1007.4	961.4	943.45	999.35	1253.6	852.1	1067.75	663.65	880.4	594.9	914.8	198.35	1086.4	1141.35	1169.65	2816.85	1401	673.35	1055.65	925.5	2091.9	876.85	1340.6	2047.33	1171.83	558.55	1471.35	1889.3	663.1	425.9
Flu.H1N1.HA1	513.5	581.55	506.45	364.875	372.55	673.9	983.025	173.75	427.775	783.2	671.2	687.9	326.6	246.4	3067.85	460.975	287.45	346.35	340.2	182.7	211.5	230.05	535.15	860	476.35	447.4	248.15	405.8	296.75	489.175	1046	727.75	427.825	249.35	367.475	487.35	111.15	233.95	322.4	261.25	299.9	600.65	555	378.55	485.05	467.55	74.8	326.35	1659.6
Flu.H1N1.HA1+HA2	-21.625	1053.6	522.2	202.3	-201.5	35.55	219.5	178.7	1578.8	48.55	1620.6	1528.2	728.45	415.15	726.525	111	106.625	-47.5	139.7	-24.15	33.05	-83.5	219.35	946.2	192.7	278.95	1789.15	-298.4	88.35	342.15	-133	1212.12	198.4	-50.85	81.9	-24.55	488.525	287.6	39.15	103	571.475	1302.9	2370.85	396.8	296.8	-59.325	123.275	180.1	1576.15
Flu.H3N2.HA1	26.375	698.3	193	117.05	29.9	416.5	8.35	273.6	545.5	173.05	158.775	425.95	387.45	-210.7	377.55	-11.075	47.65	364.125	-101.7	122.6	29.3	257.6	240.8	561.7	-96.75	201.5	101.4	-9.8	234.9	92.9	221.9	198.25	513.825	9.3	64.625	43.15	221.7	-36.55	49.2	220	92.95	486.75	55.05	121.7	-8.35	-73.55	-97.3	-202.65	348.55
Flu.H3N2.HA1+HA2	326.4	978.5	476.25	465.2	611.4	662.9	433.1	575.95	570.65	1093.58	848.95	854.4	531	442.15	582.4	339.55	852.75	541.9	319.05	401.75	505.2	607.6	851.75	1167.4	548.9	596	613.4	208.25	525.2	592.55	429.7	816.55	1401.1	594.4	591.6	888.175	376.525	317.4	396.55	421.15	585.1	1035	730.6	575.15	400.45	602.25	1653.05	534.95	937.9
Flu.H5N1.HA1	692.55	1092.1	830.2	1296.2	644.5	381.65	815	717.925	933.55	364.35	1011.85	437.25	1051.65	876.8	1046.95	852.85	989.65	954.35	1291.7	1072.5	1068.2	870.55	1409.45	1314.1	638.2	1252.55	1114.6	937.95	1058.55	974.25	522.65	754.9	1196	719.75	945.1	435.5	1114.95	784	1021.7	948.45	1248.3	686.8	474.6	895.35	1006.65	389.85	567.7	1239.1	776.7
Flu.H5N1.HA1+HA2	1057.2	1513.05	1064.85	1524.8	904.05	833.95	1177.05	1278.35	1417.05	659.25	1510.55	732.15	1166.8	1044.7	972.775	1323.8	1042.6	1097.97	1309.15	1042.4	1013.95	980.45	1498.35	949	1325.6	1442.1	1125.95	1232.8	817.55	1337.15	769.25	1114.5	1533.65	656.8	1221.45	531.55	1092.45	1214	1111.85	804.1	1049.95	1151.35	847.6	1322.45	1165.7	435.125	802.15	1352.8	1390.4
Flu.H7N9.HA1	3.15	33.15	326.1	25.2	114.15	13.05	264.6	4.35	-101.325	-65.25	-103.75	-33.75	195.85	5	676.15	1.35	-131.45	68.875	41.975	0.2	6.775	-12.35	-40.9	126.45	-0.25	45.55	2.4	23.7	24.9	-52.55	334.35	-95.85	-262.1	71.3	-3.45	-73.55	-12.05	-7.4	33.75	164.2	-156.3	-103.6	7.55	276.2	-28.55	170.5	-88.05	-52.35	161.675
Flu.H7N9.HA1+HA2	-60.95	-41.35	152.4	43.575	-14.55	-63.75	-38.1	-214.4	-197.1	10.3	-155.4	-86.55	355.1	-38.2	267.6	187	-127.05	-68.2	-16.825	76.75	67.6	73	120.525	-33.2	-13.05	-61.9	57.45	-228.5	-77.9	-51.9	25.45	-84.95	-61.025	-65.3	28.95	-12.9	-78.6	-37.5	-13.6	299.15	-138.6	-137.95	-34.8	364.375	-81.05	19.85	3.125	7.5	174.85
hAdV3.Fiber	936.4	1196.85	2836.45	1277.1	658.5	834.275	783.75	701.85	830.5	1896.5	552.65	706.9	464.45	894.25	901	585.25	842.85	565.55	1156.3	329.15	439.6	670.3	740.85	404.95	779	493.75	960.6	808.45	1180.75	900.45	1158.1	1143.6	488.275	1321.45	712.65	1553.3	487.1	685.05	825.55	1267.8	786.95	1341.95	377.1	235.7	1843.1	958.6	604.225	624	1578.53
hAdV3.Penton	207.35	363.3	328.5	324.3	210.9	555.05	197.55	435.35	231.3	654.35	996.725	318.25	1302.95	230.25	478.95	131.65	202.325	421.4	458.075	229	529.7	457.95	245.675	265.75	435.85	318.275	594.5	1722.1	250.15	662	591.9	255.4	236.75	555.1	479.2	222.95	1089.75	372.95	368.15	317.5	334.3	371.45	164.4	435.55	400.15	635.7	172.85	64.05	555.75
hAdV4.Fiber	403	793.75	341.85	597.85	727.6	711.45	654.1	416.45	383.45	469.65	402.75	444.15	403.1	316.6	801.5	477.85	384.925	312.35	537.45	1030.4	275.8	517.15	326.85	225.275	281.1	450.4	612.1	486.95	347.75	695.15	986.85	370.7	258.35	705.35	605.675	7867.35	403.95	895.85	995.6	449.45	671.5	418.6	329.75	289.425	332.9	348.15	99.85	383.35	1457.8
hAdV4.Penton	227.55	454.2	374.15	385.9	494.3	262.85	649.6	350.25	271.95	359.8	1238.65	219.6	272.05	248.55	575.85	1359.5	520.525	437.25	929.45	583.4	289.6	417.45	179.375	-11.6	445	451.85	746.8	251.175	242.55	442.7	423.8	801.45	369.1	699.75	1182.5	275.3	317.5	357.3	1272.95	762.4	336.05	925.85	210.65	460.9	605.85	348.45	258.1	388.85	797.5
hMPV.A_G.52N.228N	615.65	411.35	125.575	241.35	255.9	188.45	658.95	803.05	502.55	1132.92	384.45	372.95	80.3	337.65	545.2	321.35	426.25	754.85	505.8	542.95	471.05	38.5	493.8	129.15	525.3	741.9	848.65	417.05	835.875	621.55	443.9	812.95	260.85	257.55	551.5	1285.7	1416	263.35	167.05	916.75	595.5	465.9	693.75	324.9	215.9	449.5	356.25	346.5	255.8
hMPV.B_F.280D.490G	564.2	141.45	254.25	300.65	275.65	414.55	762.5	102.9	334.15	454.7	662.9	395.2	116.35	437.4	578.5	360.45	346.2	129.6	375	380.85	323.3	28.6	120.9	331.65	271.8	258.875	244.8	240.35	779.8	200.55	667.3	184.45	320.075	720.75	159.075	169.4	205.55	228.75	405.025	996.1	186.2	227.55	142.05	367.05	208.95	637.75	145.2	112.85	455.45
hMPV.B_G.52D.238S	510.6	491.55	-97.25	222.425	408.25	397.45	727.575	-43.075	167.05	4640	104.65	499.4	3780.3	234	1405.2	259	469.15	693.75	162.95	684.1	61.225	314.15	574.1	187.8	386.3	446.9	438.6	186.6	617.45	336.2	635.05	501.1	210.975	286.95	517.25	4158.05	788.1	299.2	586.65	322.15	311.25	565.7	905.45	1049.4	543.35	507.275	185.4	223.75	1059.55
hPIV.1.12O3_F	939.55	495.05	816.25	1069.15	1156.05	593.1	676.45	679.3	773.925	498.975	531.225	2103.55	683.7	762.5	454.6	469.2	921.7	367.75	656.725	426.55	875.95	1118.55	886.05	1062.7	589.35	916.05	327.8	673.45	873.125	2155.3	1166.4	606.625	802.05	1431.35	887.9	1089.85	1001.25	942.45	816.75	688.55	1031.55	651.7	793.85	1099.25	946.45	837.75	941.95	907.5	1141.15
hPIV.1.12O3_H	1558.8	2337.45	1976.7	1525.9	3259.1	1209.3	1616.3	1354.05	1558.6	1648.35	1095.25	3340.05	991.15	744.65	4714.7	1307.45	1345.05	724.5	1340.15	1613.95	1958.2	2631.15	1213.35	1301.8	1402.45	1632	1075.95	1198.05	1473.3	1750.42	2148.8	1380.1	1092.7	2437.8	1564.75	5779.65	1693.15	1428.75	1521.1	2934.2	1739.75	1741.1	5655.05	1523.55	1237.85	2202.05	1599.15	1711.65	2417.5
hPIV.3.2010_H	1071.35	823.7	579.1	1106.15	1144.95	817.325	1010.15	835.8	537.4	1010.45	715.725	741.4	605	969.35	835.6	728.25	725.35	1348.45	837.85	438.55	1142.75	1021.8	663.5	512.45	661.7	812.275	264.6	638.35	530.25	527.6	1207.15	716	685.725	1151.05	771.75	843.425	989.45	704.7	806.25	835.4	1100.1	752.4	860.65	553.55	825	959.3	1059.5	835.35	1478.85
hPIV.4.b.2016_H	1046.1	865.9	882.55	1060.3	1350.8	913.55	962.35	633.4	1180.8	592.15	996.7	646.8	500.25	872.85	1245.9	283.75	840.3	758.75	735.35	815	913.95	973.45	662.9	598.8	382.575	718.425	613.25	703.65	862.3	919.5	569.8	493.75	693.075	1276.05	816.85	1184.6	688.65	735.1	584.85	950.4	915.05	601.4	982.1	810.9	944.2	1142.75	1236.4	697.55	903.35
RSV.A.F	853	1157.35	626.2	1210.75	1083.8	470	1107.35	534.35	765.2	1162.45	860.25	1370.85	1167.5	4824.9	785.9	758	733.1	2333.95	880.2	996.6	1324.3	895.6	628.05	1030.1	586.4	606.55	700.6	715.4	731.75	524	1024.2	657.2	631.35	750.75	469.875	876.95	902.6	515.35	1370.55	1088.65	1190.75	510.35	798.05	500.1	1242.45	755.9	806	1441.7	939.225
RSV.A.G	420.3	548.95	1.65	418	260.25	702.05	254.35	306.75	568.75	128.05	866.375	568.1	-46.35	2264.85	448.9	162.75	347.05	1034.25	523.6	207.1	487.35	348.2	352.1	296.35	352.55	519.85	41.6	279.4	1148.83	46.95	236.8	338.8	402.1	246.45	199.55	314.35	640.175	551.3	318.75	549.4	441.6	456	1689.2	192.25	414.75	162.375	210.15	723.15	495.45
RSV.B.F	817.25	1108.15	539.25	1017.95	1054.75	686.4	1297.9	925.15	792.1	1040.75	1230.25	1471.1	912.05	5351.65	983.05	933.6	992.2	2107.75	1180.97	790.4	1334.9	975.25	1008.8	1131	954.4	911.2	722.2	816.45	1120.8	1138.75	1060.15	893.8	941.45	869.85	909.85	1061.12	656.825	479.45	1872.2	1554.2	1469.05	847.65	1334.6	632.8	1895.35	718.3	1025.95	1682.05	1041.75
RSV.B.G	153.75	438.95	153.65	681.9	54.45	186.025	-57.2	716.4	1233.9	-45.85	519.95	2165.55	509.45	2405.8	142.05	447	262	944.7	1445.45	182.1	593.05	282.95	774.025	854.5	1144.15	1266.15	403.25	707.75	1263.72	485.075	-39.25	466.85	579.85	316.1	844.25	525.925	678.475	531.75	612.7	1023.6	609.7	561.9	1162.45	336.775	286.55	108.85	487.65	973.8	1815.9
[truncated: 140 more columns]

## Sheet: Figure 2A
Data 1 (For Boxplots)
Antigen / Sample	G14-S893.IgG	G07-C224.IgG	7502.IgG	MN2909.S36.6.IgG	7811.IgG	7970.IgG	G16-S884.IgG	8397.IgG	7965.IgG	SFCOVC003.IgG	JT1034.IgG	ortho13.IgG	7460.IgG	G27-S968.IgG	G30-S886.IgG	ortho15.IgG	7896.IgG	G01-S890.IgG	8090.IgG	ortho11.IgG	ortho10.IgG	7972.IgG	8599.IgG	G09-C213.IgG	SFCOVC004.IgG	H002020302417.IgG	7442.IgG	ortho17.IgG	8805.IgG	ortho8.IgG	SFCOVC008.IgG	7594.IgG	G17-S936.IgG	7740.IgG	G10-S814.IgG	ortho9.IgG	8810.IgG	7688.IgG	H002020303004.IgG	W12152080182600FPost6.IgG	7470.IgG	G04-S900.IgG	8273.IgG	8596.IgG	8078.IgG	SFCOVC002.rep1.IgG	H002020302983.IgG	8347.IgG	8003.IgG
SARS.CoV.2.NP	15459.5	15254	14345	15335.6	15459.5	15076.6	15851.9	15202.7	15287.6	14865	8632.42	15871.6	12971.1	14357.4	15428.5	14730.9	14568	13955.7	13508.8	15262.2	15428.5	14428.5	15266.2	13230.6	15902.7	8554.42	13750.2	15778.8	15290.4	12230.4	13248.5	15652	15335.6	7551.4	12924.4	12706.8	15739.2	14447.5	12732	15224.2	11267	14685	13943.3	13615.5	14324.5	13184.9	4325.98	10893.6	10384
SARS.CoV.2.Pl.pro	1093.95	764.15	613.95	423.425	775.45	802.725	853.788	995.025	747.05	856.425	1117.62	536.9	589.375	601.55	905.725	603.975	474.15	736.575	485.075	832.475	624.7	522.3	330.2	383.475	850.025	515.7	187.7	362.85	491.925	371.225	569.675	446.95	517.15	660.45	1536.62	440.425	373.65	891.75	684.525	424.85	655.475	525.8	535.6	733.612	342.15	751.8	715.45	1042.75	659
SARS.CoV.2.S1	11634.4	8861.35	14111.1	10951.6	9582.73	12051	9421.38	10195.4	12119.5	6589.25	4676.25	6208.77	7096.48	7454.52	3906.7	7450.88	4460.68	11342.6	4371.48	6090.35	3407	11805.4	6988.23	4375.8	5787.82	7971.18	4219.48	6788.57	3962.46	3732.72	3642.8	4608.48	5638.93	4518.1	4593.57	3385.62	3442.43	4016.82	6072.12	2787.68	3356	2798.72	2148.43	3351.32	3391.75	3130.15	3201	4771.68	6345.98
SARS.CoV.2.S1.HisTag	8862.06	11281.6	11577.8	11202.6	12798.5	11227.9	11018.8	7063.93	11315.2	9116.62	8851.95	7273.9	5759.73	11655.8	6456.36	5822.82	9131.23	9087.52	8260.27	7511.43	5618.5	5991.8	6807.88	9707.8	4516.32	7233.07	10235.6	6119.57	10733.4	5196.18	4078.6	6611.7	6694.95	10184.9	5897.68	5413.8	7108.3	6816.07	7730.98	2833.65	5162.35	4209	3738.55	7200.1	3557.25	3814.32	4073.78	2841.75	5636.98
SARS.CoV.2.S1.mFcTag	13629.7	11184.9	10581	12415.2	10486.5	12154	13852.6	12891	12343.5	11804.8	12548.1	11668.9	8713.2	12176	10451.3	12121.4	8691.08	10396.8	7153.45	10857.4	11519	10179.9	9013.33	12287.5	9987.52	12999.6	7649.2	9574.3	5567.75	9806.75	12103.9	8353.85	10850.7	7127.52	10376.5	12407.9	8229.7	6878.95	9849.52	5714.62	5526.23	7214.3	4340.38	7319.18	4086.12	9744.25	10388.7	7118.75	4057.57
SARS.CoV.2.S1.RBD	13519.1	14392.5	10575.4	13181.3	10359.5	10693.5	12499	10740	10457.4	12966.7	12571.6	11860.5	10850.1	12689.9	11898.2	12194.5	9481.51	7434.93	9359.27	11749.4	13887	7694.15	9079.7	11725.5	10957.1	13267.3	9243.83	9537.55	8189.57	11859	11555.2	6216.43	10332.9	9771.42	11877.6	11331.1	9112.92	9057.75	8821.52	7142.98	8940.48	8283.92	4636.32	6515.75	5257.7	7790.85	12243.9	5341.75	5764.68
SARS.CoV.2.S1+S2	12671.7	11897.9	13751.8	13576.5	13840.2	12877.3	13592.5	13817.5	11822.5	13352.1	12941.6	13606.4	13622.6	7162.88	13671.9	11347.9	13074.7	9994.75	12568.2	10755.7	10542.9	13864.8	12316.4	7929.8	14478.3	9992.2	9074.56	11249.3	9746.77	11143.9	10959.6	11539.4	8489.67	9009.27	7921.75	8895.88	7738.84	7093.65	7071.6	13107.9	7880.12	8720.38	11197.4	8838.62	9286.42	7792.23	10553.9	10486.8	8962.92
SARS.CoV.2.S2	6594.3	6950.88	11430.3	8665.62	9996.75	4759.85	5067.74	10695.5	4530.95	7694.68	14574	10991.3	12372.6	3842.68	9590.58	5797.43	10326	10077	13607.4	4882.82	7726.05	5637.25	5605.4	2388.88	3831.82	3023.72	6780.32	6730.65	9284.62	9788.65	5659.15	7056.95	2986.88	4204.73	3381.72	3045	2900.68	2858.55	4314.12	11309.3	2105.88	4162.6	12913.6	4143.48	7896.73	2932.78	2505.54	4364.98	8257.45
SARS.CoV.2.Spike.RBD.Bac	8368.4	7942	6156.02	6690.43	6549.43	7976.38	6818.77	5349.23	6803.4	6270.7	4717.57	4882.9	7407.68	4790.4	5149.95	4595.05	4687.77	4891.95	5513.18	4605.98	3797.35	5362.27	4427.23	6067.95	3924.9	3111.57	4300.43	2752.9	3505.46	3571.88	3724.97	5206.07	3386.28	5091.48	4298.1	2535.7	4003.8	4548.43	3462.65	2318.6	5109.68	3604.8	1983.58	2453.1	2765.97	2300.6	3246.01	4509.88	2426.53
SARS.CoV.2.Spike.RBD.His.HEK	9879.6	10647.9	8726.27	9642.42	9190.6	9343.12	6150.4	8151.43	8279.05	8721.4	6674.45	6273.1	7775.12	8330.33	4145.65	6873.25	7387.5	4777.73	9239.88	5593.57	4851.82	3284.15	5169.2	4695.25	4637.32	5329.02	7165.62	3866.72	5912.15	4973.68	5051.98	5438.75	3193.78	7113.9	4484.98	4434.75	5550.07	6574.05	3723.6	3263.47	7132.07	4060.75	3689.53	2892.5	3829.5	3167.47	3332.68	4209.73	3236.7
SARS.CoV.2.Spike.RBD.rFc	12482.6	13598.3	10401.8	10073.7	10225.8	11644.5	13443.7	11055.8	12030.1	11438.5	11824.6	8919.73	9952.45	11057.6	11401.6	10970.5	9336.12	8098.35	5631.65	11368.7	8727.73	6791.4	10427.9	10346.4	7964.45	10748	9657.05	8508.3	7772.82	7618.6	7401.57	5700.8	8521.73	10640.2	8438.38	10842.4	9550.15	9845.77	7172.4	5134.75	10169.4	7325.93	6318	7836.05	7418.1	7427.1	7281.57	5147.12	4746.27
SARS.CoV_NP	15145.6	13982.9	12589.1	14963.3	15257.3	14669.3	14868.9	14216	14306	15665.5	11527.3	14849.1	13943.5	14246.5	15290.7	15902.7	14921.3	13317.7	11260.6	14629.7	12890.6	15841.4	14735.8	14910.9	13904.6	12359	14378.7	14781.8	14902.5	12335.6	14080.7	13305.3	15385.1	13501.5	14981.6	14242.5	14742.3	15082.2	15292.8	14553	12296	13924.7	13486.2	14605.3	14836.9	14140.9	10431.6	13288	13319.4
SARS.CoV_PLpro	6568	3790.12	1496	1838.67	2307.85	2881.05	2808.2	1353.65	3119.93	3705.9	1032.05	2266.12	1544.42	2776.2	2015.66	3217.53	1663.75	2912.47	742.1	2398.22	1803.17	1655.2	2579.8	2354.4	1851.62	1140.53	1523.47	1808.67	1497.58	1113.03	1900.75	1516.58	2301.75	1300.25	1895.65	1159.96	2472.3	1303.35	1756.11	3210.47	590.025	2066.7	1204.92	2163.78	1349.17	1421.45	1010.65	473.875	901.85
SARS.CoV_S1.HisTag	4493.85	2630.07	2866.8	2903.62	2906.22	3211.18	2470.28	4499.18	2947.82	1604.62	1255.78	1426.42	2698.3	2087.65	1685.62	1776.67	2028.2	1546.78	2345.12	1471.95	802.775	1929.3	2730.3	1662.45	1189.22	981.475	1368.53	1037.17	1208.28	2089.85	1660.4	1603.88	1999.58	1475.25	1395.95	864.375	2047.28	1447.35	996.562	1196.53	1047.75	913.475	1518.17	1639.85	859.1	1020.38	1078.4	1067.3	2489
SARS.CoV_S1.RBD.HisTag	3116.7	1306.56	2720.93	1488.03	1663.4	1547.28	1455.75	2964.2	1459.3	1329.7	921.6	659.138	2650.07	1837.67	1035.05	1062.34	1550.67	489.85	1876.12	1494.2	767.55	2370.55	1518.75	829.125	1030.2	1057.3	862	562.625	801.925	814.837	1087.97	1509.9	1218.62	1444.8	1145.9	547.625	1059.95	1074.9	792.05	580.85	622.7	800.625	874.425	860.362	438.512	798.5	621.625	1763.05	960.525
SARS.CoV_S1.RBD.rFcTag	3772.97	2038.15	3185.55	2634.32	2722.05	2343.62	2016.38	2896.85	1816.7	2151.47	1823.85	1531.6	1829.72	2697.01	1426.03	2522.61	2985.07	912.925	2240.68	2686.68	1366.1	2269.55	2279	1391.05	1601.3	1603.58	1092.05	936.75	914.413	1265.35	1476.4	2127.03	1711.28	2106.6	1540.65	1257.25	1694.58	1825.42	1013.23	1156.62	993.1	1144.72	1127.88	1310.58	886.7	1349.08	1805.22	1404.7	1169.78
MERS.CoV_NP	3094.2	9390.2	680.8	698.075	881.425	644.4	1406.85	1822.8	610.775	1001.7	793.65	1594.42	717.4	1533.33	445.363	1215.5	2389.21	1766.2	614.65	1594.58	928.75	1349.83	15138.3	898.5	879.225	718.925	543.325	996.75	515.475	1230.7	791.575	1358.75	1024.36	883.55	1003.15	523.688	918.4	889.725	863.225	971.9	434.225	1363	78.3	532.3	709.025	768.45	3458.46	3256.07	422.775
MERS.CoV_S1.AA1.725.His.HEK	310.3	620.025	60.05	152.375	27.95	253.762	281.6	496.9	130.95	73.9	251.975	170.125	543	117.112	401.25	101.45	212.3	182.15	836.15	115.2	61.15	197.475	827.425	188.1	-24.7125	304.325	-2.6	3.375	233.6	-25.85	192.1	465.075	199.475	44.15	251.15	29.025	97.55	130.838	183.925	110.25	-33.9	220.3	192.6	447	41.775	119.675	351.475	706.2	52.9125
MERS.CoV_S1.RBD.367.606.rFcTag	2544.6	2912.7	1092.45	900.2	1840.7	2548.2	1847.95	1760.22	2528.56	2393.5	2191.47	1975.83	1342	1858.62	1933.7	4059.82	2379.85	4152.68	4910.57	1597.92	1734.9	1125.88	2025.05	2399.57	1842.45	1491.95	1058.17	1702.67	1077.8	1791.9	2574.22	1816.42	1029.17	1917.74	2116.07	1766.89	2732.4	2004.5	1252.55	2503.9	1761.22	2532.9	1420.9	1911.53	1732.78	1949.22	2296.68	1250.17	2471.68
MERS.CoV_S1.RBD.383.502.mFcTag	775.35	815.975	593.55	329.925	778.9	1097.72	740.925	1262.53	1105.55	949.987	517.075	502.4	665.675	603.05	1741.03	2462.6	827.3	998.5	2914.7	514.85	606.025	799.575	1400.35	792.275	809.35	1060.4	340.5	687.638	761.475	1107.42	973.65	1205.78	1022.75	889.587	801.375	499.25	778.05	3284.95	468.3	766.55	853.45	1437.61	287.375	834.175	953.8	646.875	805.425	1117.22	2205.62
MERS.CoV_S2	9849.4	1815.45	13527.3	10647	7877.38	3007.62	6725.62	5726.55	2831.53	2354.45	14879	3840.88	15832	8612.6	10791	2015.4	13054.6	3594.25	15902.7	2653.82	2468.07	1661.79	10042.6	1397.6	3074.2	3116.4	11114.2	1791.33	12480	12378	2777.72	8751.1	1982.45	11382.6	3357.3	4420.38	1100.75	2620.1	3227.68	8110.98	15841.4	1997.75	14906.5	11817	1701.1	4018.47	3520.47	11052.2	10057.5
DcCoV.HKU23.NP	866.675	1195.65	1130.65	1091.7	1328.42	766.7	707.175	542.45	953.25	1136.15	2161.12	3301	1121.08	1303.95	718.85	964.3	2721.3	515	2242.1	1045.97	3208.97	882.325	2749.97	1336.85	618.225	3568.12	1662.58	1272.53	1830.38	3073.38	1136.8	3153.1	1532.8	2127.25	2128.05	435.925	1248.7	1152.97	2353.75	3305.35	2042.4	3209.2	3008.15	4359.5	512.825	2070.35	8022.9	1475.7	2293.5
hCoV.229E.S1	3195.72	2847.55	4087.38	4555.38	3410.95	4448.57	3422.91	3192.03	4853.12	2472.9	3796.3	3092.43	8760	2291.88	2623.93	964.375	4848.57	8477.42	3215.62	3499.93	3091.38	4218.07	7359.8	3695.3	3037.88	3798.82	2609.03	4066.07	5160.88	1721.62	3186.07	4930.95	6577.12	2452.22	4902.98	3448.85	4567.73	3652.68	2705.8	4955.82	7608.05	1477.38	4245.73	5674.48	5162.25	3975.57	8171.77	3375.53	5064.25
hCoV.229E.S1_S2	9782.98	6149.95	6679.02	7418.85	8988.27	9172.6	10125.2	8288.98	10232.3	5420.02	11973.1	8746.02	13840.2	7982.6	9816.42	3602.6	9622.35	12414.7	12932.9	12384.4	11255.4	9532.73	12753.9	7421.15	9290.62	11244	4293.98	11951	7410	5964.15	8998.4	10961.2	12112.8	3482.22	10284.5	9495.83	10835.7	7624.55	4802.27	10612.5	11618.4	6436.15	7758.7	10618.8	9617.55	10335.1	14379.4	11993.1	8844.83
hCoV.HKU1.HE	3323.32	2558.18	5132.1	6946.68	2715.85	3469.32	8672.12	3355.1	3790	5111.2	1157.83	1080.35	4553.57	5492.19	4400.82	2742.05	7411.18	1468.7	4843.68	3475.2	2599.43	9218.02	9308.88	2599.85	4602.77	1730.08	4872.7	4046.12	3062.4	4031.93	3189.7	8068.5	6499.68	3419.15	3712.22	3478.6	7056.84	11329	4889.43	2546.9	3003.85	1858.36	6301.75	7069.52	3165.82	3447.72	3651.25	7405.2	3559.35
hCoV.HKU1.S1_AA1.760	1855.1	1063.1	2436.93	1163.05	3776.95	2823.32	750.188	1002.92	2483.15	1911.95	3244.53	1718.42	2461.35	1028.58	2492.3	2353.95	1983.69	2078.62	800.75	2236.65	5028.38	1456.99	2944.14	2531.8	1482.62	5093.27	2324.04	3781.6	2490.65	1609.12	1928.65	943	1410.8	1869.3	1284.08	3579.72	1693.92	1476.12	1799.28	1994.7	6252.7	905.7	2108.62	2466.75	6561.3	2170.88	1365.97	2107.95	1023.73
hCoV.HKU1.S1_AA13.756	2552.22	643.325	1242	2057.1	1071.5	924.625	1273.15	196.225	844	737.025	2159.35	626.325	2527	933	1273.55	3212.1	1095.12	1948.92	922.025	1415.15	4861.95	634.425	1685	1262.64	2398.18	4668.38	2213.25	6838.4	1972.17	2955.4	909.8	1522.33	3679.32	384.6	1150.05	1536	1174.62	2464.28	1981.12	1269.88	6400	805	1766.88	1136.85	7481.12	1505.5	3362.28	2452.62	1211.08
hCoV.HKU1.S1_S2	6535.55	2130.53	9016.12	4464	7183.15	10312.4	2798.78	9220.38	11926.1	5275.77	7112.07	5410.75	7541.43	6132.25	7844.68	4712.77	6644.88	10133.4	11168	7497.27	3726.72	4713.25	4964.52	2843.38	10657.2	6465.52	5292.55	7739.15	6435.07	6982.88	6454.6	4333.62	3311.8	3647.57	6979.75	7434.27	10427.4	2693.15	3837.47	4028.47	8115.88	7034.38	5349.25	8509.92	11862.9	6124.9	9816.5	6387.38	2582.45
hCoV.NL63.S1	442.575	460.05	975.7	1045.53	1019.02	326	852.45	357.75	339.5	1144.96	601.025	840.862	965.775	850.675	554.3	233.525	593.475	1910.1	865.625	754.55	553.413	549.4	396.875	881.375	952.425	1202.38	817.375	486.8	1190.53	419.6	1341.88	708.05	439.075	798.675	777.125	1021.92	434.175	1042.9	907.9	844.25	995.65	750.175	511.925	916.612	1201.92	1659.88	1068.09	507.3	888.825
hCoV.NL63.S1_S2	2210.1	955.362	1876.58	3173.75	2180.97	1319.65	3403.62	1605.1	1488.83	2364.32	3783.06	2673.03	6338.45	2239.88	2483.07	2473.32	1280.25	2884.12	9417.2	1458.42	1935.7	1345.28	3166	1642.8	2495.55	2084.25	1252.6	1231.45	2530.18	1500.78	2501.5	1631.97	1355.55	1499.45	1154.15	2125.03	1719.22	2022.05	1660.03	2367.68	1854.22	3114.68	917.975	2196.12	2310.38	2763.07	2737.62	2668.2	3150.68
hCoV.OC43.HE	2738.97	2641.53	2168.65	1135.1	2581.8	240.15	1427.05	862.875	258.65	2616.38	1454.85	4057.38	3584	2688.24	1423.28	395.325	1485.92	3463.3	1306.72	938.2	2301.28	468.125	1453.3	696.025	1863.88	2907.28	1259.15	1353.62	1537	1679.95	2237.85	1955.5	367.175	1021.62	911.2	869.05	1247.15	403.525	1889.35	1144.47	1083.47	2701.03	2417.35	4212.27	3930.35	2253.43	976.85	1300.05	1368.58
hCoV.OC43.S1	277.875	405.6	-41.7	-34.25	133.5	-226.775	29.6375	328.55	51.825	201.175	370.925	97.075	281.45	321.675	386.625	62	76.625	69.2375	131.15	88.3	104.575	11.675	166.45	246.125	256.675	350.525	199.75	145.3	317.675	98.975	267.988	392.55	339.2	108.475	244.55	112.375	-85	155.975	320.9	199.8	123.025	75.4	494.825	304.525	-35.6125	511.1	431	299.55	181.475
hCoV.OC43.S1_S2	7864.35	4438.1	11348.8	9674	10543.5	14273.5	3738.47	13672.1	14283.5	8242.73	12828.9	13017.9	11323.8	10653.1	7957.57	6914.75	13867.3	12120.7	13388.9	12310.4	10260	11737.9	11020.2	6192.8	9777.95	13411.8	8647.67	10822.6	11487	11946.4	13086.8	8892.83	5806.84	6272.68	10851.3	12091.2	11951.1	4188.75	9223.65	8214.58	12857.2	10428.9	11687.6	11729.8	12938.8	13361.1	14560.6	10449.2	8934.38
Flu.B_Mal.HA1	1505.62	3626.5	3624.95	3144.25	3057.9	3020.07	3183.05	3834.5	2898.95	7745.35	4229.35	4090.9	1284.55	3568.78	2282.18	5272.52	1824.45	4677.68	2669.7	3088.45	4725.73	3174.18	1690.92	10247.3	4510.23	7476.32	8947.8	5752.48	2465.03	10547.6	5529.73	6256.57	8012.07	6648.75	11029.1	3704.55	3685.07	10522.1	9657.23	9909.48	3462.57	2919.45	8767.02	2176.53	3860.55	9674.8	1107.1	5136.52	7644.95
Flu.B_Mal.HA1+HA2	6126.15	5823.62	7265.27	8255.25	4516.12	5667.8	6976.91	6828.23	6027.57	10797.7	8780.73	8956.27	2525.25	8247.33	5879.32	13035.4	3865.12	8045.52	5929.95	8121.98	8315.66	9027.15	3639.28	10891.5	11623.4	8679.98	11146.9	13601.4	6586.35	15379.5	10278.2	9317.85	12017.2	9922.38	14015.7	8629.73	9709.92	11434.1	12335.3	14135	9398.55	7150.55	8919.92	4417.52	9177.25	13779.4	3521.9	9526.98	11739.1
Flu.B_Phu.HA1	1155.28	1736.94	3448.28	1276.88	2213.88	1663.95	2316.75	1661.99	1572.88	4329.05	3059.1	2314.03	1412.69	3834.38	2907.35	4262.57	839.325	3268.45	2028.42	4714.98	3061.05	3286.03	1826.17	4579	2615.53	5783.12	8010.9	3002.4	5411.3	8288.12	3931.88	3814.55	5541.25	4244.48	3160.93	2169.43	5009.43	5175.38	7346.1	7082.4	2055.93	4699.5	6305.77	3010.8	1817.45	8429.05	1677.64	1338.54	3883.15
Flu.B_Phu.HA1+HA2	4209.32	4200.25	7704.73	4933.05	5325.05	6729.5	6254.02	3505.6	6898.18	11068.1	5250.57	4988.3	2738	10020.3	6446.38	10240	3557.93	5893.95	8716.88	8446.3	7326.62	8356.35	4008.9	8319.02	12446.8	11815.8	11938.5	11171.7	10550.4	11911.6	9970.98	7047.05	11769.6	11727.1	6966.12	7673.23	10603.5	9266.15	11594.2	12647.2	7272.4	10979.9	8855.73	6377.62	9056.5	11194.3	10838.7	7666.85	9057.75
Flu.H1N1.HA1	1276.35	2728.38	1806.4	4219	4192.32	905.075	2924.7	729.9	1101.67	1600.92	1913.05	2333.62	1628.28	10766.1	702.85	1082.67	1185.58	1474.8	651.825	1554.92	5300.02	3492.5	1767.6	4869.7	1617.58	2800.03	4851.9	1418.78	4520.52	2786.22	6085.5	1117.67	3629.12	4392.9	3421.93	9348.8	954.875	1788.1	7549.98	2145.03	1279.05	6780.07	5956.43	5547.8	622.275	2053.97	1676.5	2565.81	1544.55
Flu.H1N1.HA1+HA2	3539.5	7551.35	6454.57	13511.3	13299.3	4657.85	10360.5	6465.05	5445.95	5737.4	6510.88	6054.45	7129.5	14620.9	3662.53	5113.5	6154.7	5317.73	2760.45	4861.57	9146.27	10145.2	7036.57	15623.5	10453.5	8435.58	13857.2	4204.75	13985.1	8392.1	13874.9	8894.7	14352.4	14667.4	12882.8	15902.7	2172.97	10469.1	15307.4	7841.9	9347.27	13558.7	13816.4	14459.6	10004	7401.93	5608.73	13100.4	10558.6
Flu.H3N2.HA1	2140.85	8683.98	5126.6	3808.03	8674.33	4265.6	6678.07	3911.5	4077.05	3787.28	3494.5	8206.27	3307.85	1232.17	6092.27	7721.48	11308.3	3070.62	3611.9	6686.93	7056.48	8086.85	6125.73	9050.58	4385.23	10264	13091.5	6940.98	10512.5	5378.43	3836.25	6548.07	10132.9	7451.3	6208.93	4052.85	13284.9	10725.4	13647.5	7790.3	12314	10434.1	10845.9	13248.6	11356.5	12536.8	2347.38	8629.15	12007.3
Flu.H3N2.HA1+HA2	3822.8	9913.02	5480.23	6006.32	8988.25	5836.5	10404.8	4535.6	5965.3	4440.48	4761.61	10267.6	3885.05	3698.32	7614.5	8254.55	10165.9	3683.32	5110.62	8734.21	11419.4	6653.32	10220.2	9647.02	8717.17	12357.7	12124.9	10134.6	9772.8	8270.48	6896.6	8266.42	12647.4	10236.8	9237.33	5732.88	13996.8	9756.25	11877.9	10656	12890.8	14395.7	10883.1	12776.3	9664	15097.2	6992.45	8515.4	11442.8
Flu.H5N1.HA1	1013.6	2278.43	1707.12	735.375	1366.62	2176.95	1414.95	1634.45	2498.07	1756.7	2819.5	1090.58	810.975	1062.83	3151.3	1563.25	3143.62	1364.61	989.2	1697.3	1433.7	1692.08	1068.88	2043.25	1369.28	2437.78	2427.72	1713.22	2018.88	1842.1	1388.92	1445.7	1949.1	1633.83	1870.12	1354.25	1476.47	2303.93	3505.25	1293.03	2222.85	3160.25	1650.05	2541.95	2815.25	2609.35	1858.67	1363.7	1790.08
Flu.H5N1.HA1+HA2	2209.07	3362.62	6133.15	2961.85	4131.18	6104.18	2486.4	6544.25	5925.6	5977.85	6156.43	3620.88	2820.28	8087.88	7691.41	3456.5	6048.27	4521.3	2930.28	7439.35	11346.4	3579.45	2564.82	6007.02	4493.52	2790.3	6245.32	3305.68	6454.43	9055.92	7451.88	5621.18	11301.9	2821.07	7660.35	11417.4	2579.35	4715.25	10316	4960.73	4199.32	6478.7	6051.32	6976.68	10925.4	9516.75	6663.48	8806.98	11947.6
Flu.H7N9.HA1	1051.45	186.85	329.875	377.25	340.575	372.125	415.7	459.65	18.5	299.4	557.2	257.475	364.75	118.325	498.675	621.075	2642.28	1197.6	232.575	647.825	1405.47	1163.03	788.875	787.975	656.55	825.337	3699.5	531.275	2035.35	550.1	556.513	1218.65	342.525	563.763	425.425	672.3	588.275	422.5	1431.9	580.875	516.775	970.4	1037.4	1247.4	1869.3	1148.83	978	1056.58	642.75
Flu.H7N9.HA1+HA2	914.55	470.7	475.175	590.325	725.825	409.087	524.95	740.65	291.425	583.4	811.375	361.625	404.925	690.975	691.825	718.175	2150.07	1068.8	693.525	525.975	1226.8	1178.58	1025.1	645.825	916.45	917.775	4661.1	864.575	2397.6	570.75	1060.35	1122.66	950.8	736.9	648.575	685.425	663.1	635.725	1659.3	1345.85	929.125	1446.5	1510.9	1911.3	2556.15	1269.3	567.025	1243.62	1371.6
hAdV3.Fiber	1973.33	1146.25	1088.8	2114.07	585.85	1935.47	601.05	8957.67	2228.93	1191	1010.77	1734.15	7037.38	4155.77	845.85	1460.71	705.825	835.025	1402.05	2362.2	6079.68	6630.05	922.025	7097	3290.96	1056.2	2479.4	2468.53	8838.33	919.612	12401.1	4003.7	3880.03	2235.28	600.325	7044.81	3319.35	1198.35	7628.77	6116.05	525.8	609.9	1064.15	745.025	3162.45	5716.68	14348.4	8343.62	11276.9
hAdV3.Penton	2438.82	3137.1	4123.3	1264.7	3527.6	10435.8	1237.8	3302.1	8946.7	2943.68	2077.15	1915.75	1692.05	3010.05	4196.55	1930.92	3266.35	1027.25	2359.15	3539.55	2149.3	8999.42	4619.65	3786.38	2840.41	1524.67	942.975	3674.78	2379.05	1506.5	5830.93	1989.3	1597.62	682.938	2658.22	3958.82	3727.25	4206.75	2654.47	2581.53	2549.57	3519.93	2729.03	2073.88	1536.2	2851.82	5756.38	2655.8	2582.62
hAdV4.Fiber	534.4	393.05	1206.75	1686.55	2039.54	803.175	2292.95	2947.55	856.15	595.2	3873.1	1300.55	1518.03	6395.98	509.175	1111.69	767.625	414.9	3734.7	2553.1	1043.35	7559.82	833.275	3042.55	5705.95	4341.8	656.625	1647.92	1057.3	2696.22	787.85	1962.25	5131.52	3617.9	2267.25	5384.45	1186.47	3437.55	3610.2	5825.82	1422.8	1192.72	1640.25	316	3537.85	4787.55	652.775	2253.88	2542.53
hAdV4.Penton	1323.83	2107.65	7256.43	2114	2767.93	1027.38	962.05	954.675	987.275	1963.2	2378.04	1214.15	860.05	1382.7	1111.1	1110.25	1332.62	222.65	1271.53	1836.17	686.025	3523	2013.1	1055.08	2481.53	909.45	1233.12	3079.9	1354.53	1848.28	2197.35	1681.42	1254.92	913.837	2161.45	3735.2	3915.15	3688.8	1603.56	1822	1005.52	1742.47	2808.7	424.45	862.775	1379.2	3242.8	4016.43	807.55
hMPV.A_G.52N.228N	2283.38	990.425	854.725	998.85	1814.3	2165.75	906.65	1706.58	2112.2	997.6	834.725	1584.55	1200.33	969.25	1923.3	945.825	826.475	1829.05	1407.55	1573.28	1134.47	2295.07	831.75	1223.12	743.975	1495.9	887.925	1437.92	1073.64	1717.5	766.25	4078.22	586.375	1985.79	3125.05	2467.25	2087.25	1801.75	1036.25	1338.7	1023.12	4485.43	1226.35	1629.15	2104.95	1033.45	1076.5	1383.17	1539.4
hMPV.B_F.280D.490G	536.775	300.675	694.2	552.6	298.05	1096.15	479.775	508.75	1102.97	484.725	91.025	3057.43	158.475	508.675	1016.52	572.2	376.425	737.475	2674.35	324.325	250.35	519.55	503.275	308.625	525.9	2087.65	362.775	741.513	365.95	414.1	400.9	719.4	970.525	432.225	555.075	658.125	758.525	772.45	858.9	616.125	708.9	2322.45	818.075	1263.65	965.925	490.15	380.825	597.175	442.312
hMPV.B_G.52D.238S	456.725	3932.03	1113.65	6591.23	1031.08	2247.55	4023.68	1734.08	2013.83	501.475	514.075	848.275	3986.72	1748.15	634.325	3334.35	2947.43	1441.05	10104.8	408.3	1279.53	3680.78	1033.05	1281.55	451.7	562.775	4502.68	1769.95	10849	570.65	697.087	2136.78	282.3	10226.9	619.2	1581.9	9696.67	638.4	1089.54	647.475	301.65	361.525	3472.07	1242.7	1098.6	1026.78	285.85	1511.55	1045.62
hPIV.1.12O3_F	3675	2066.9	3487.05	3795.6	1721.6	2863.93	5203.29	2163.7	3107.95	4130.05	3603.45	7959.62	9268.35	4423.4	8974.62	1697.9	10848.7	3965.6	5890.6	6454.35	6966.18	3419	5843.98	4544.2	4224.4	3692.43	2749.55	10860.6	4575.88	4023.25	3927.71	7657.07	7906.3	13824.7	7888.57	5603.5	4196.9	5330.95	3129.05	4687.6	3220.45	10954	3656	10430.4	4310.65	6366.82	4782.1	8470.98	3370.62
hPIV.1.12O3_H	4624.85	4486	6340.18	5607.48	3240.5	3574.78	4835.52	4841.4	3426.07	10273.3	2536.28	3761.95	5537.43	7361.8	6080.98	2499.93	7172.15	2874.88	7430.1	4600.98	4898.84	7919.52	6617.82	3377.25	7163.57	2745.55	5310.88	4033.14	3083.15	4658.23	4659.48	5627.57	6409.06	4401.25	5197.75	3927.43	6329.73	8855.17	4565.4	3202.25	3563.62	8722.23	4531.25	5534.12	3063.47	4370.3	6626.62	7425	5528.35
hPIV.3.2010_H	6728.52	4797.1	2131.3	4501.48	3205.44	3135.6	2974.35	2794.3	2918.25	5144.23	3810.34	5240.48	1802.5	4013.39	4714.93	6010.75	2731.28	4504.02	4477.45	6043.84	4595.48	3894.4	2573.95	2540.32	4561.45	5719.32	3589.18	5477.38	2895.8	4576.43	5307.52	2659.85	2752.25	3568.85	4665.77	3637.8	3986.65	3563.12	2645.3	4014.1	3895.62	3220.93	3130.8	4109.05	4023.12	5805.07	6469.18	3190.4	3548.75
hPIV.4.b.2016_H	2285.65	1075.05	2792.97	1978	1487.58	1945.28	3923.8	919	1771.76	3033.65	1204.65	1359.17	1542.83	1801.53	1908.33	6800.52	1425.35	4016.62	2918.88	2322.7	1418.67	2073.32	2239.57	3385.53	1750.17	3336.28	1679.05	2383.2	2328.4	2340.57	2367.97	3244.47	2648.55	2308.62	3349.2	1118.35	2492.05	2999.22	3213.05	3011.78	3178.55	5267.23	2428.15	2298.75	2903.85	2332.47	7238.55	2928.15	1910.1
RSV.A.F	9339.5	8614.02	4039.55	4335.57	6187.7	7073.82	6741.88	6142.4	6220.55	8451.5	8281.55	9060.7	6371.73	3397.75	9959.52	10428	5393.68	10554.2	7101.73	8812.77	7394.32	7366.93	5036.23	9643.7	11743.2	7846	4970.7	7165.93	4514.9	6576.1	8486.7	9462.73	5801.8	11100.8	8739.88	6786.41	7496.6	7152.02	4309.73	10745.7	4049.28	9710.05	6993.4	6952.98	9846.55	6157	11108.7	8114.85	6894.85
RSV.A.G	9409.92	10878.9	4125.5	6232.88	7052.32	6320.3	6390.45	9031.65	6694.18	6678.9	10750.5	9769.02	4749.45	9733.77	5233.82	11766	8180.48	14346.7	5054.62	10131.2	9918.4	4913.5	5982.77	8025.98	8771.7	4664.95	3430.18	7298.43	7872.98	8308.2	9717.48	9377.5	3260.53	8516.58	8679.55	7883.9	11582.6	12374.3	9307.05	3739.9	6094.27	10207.6	11050.1	8521.3	13285.5	5491.62	1415.76	6115.95	10702.6
RSV.B.F	11592.8	9788.8	4651.45	5048.07	7869.52	8991.95	11227.9	8480.62	8690.27	10607.4	10238.5	11907.1	9202.67	5613.52	13417	13413.1	5652.2	12532.6	5711.3	11473.2	10100.6	6730	7007.43	12193.8	12614.2	12966	6621.38	11962.4	5926.32	9880	11276.3	11009.6	9358.9	11671.6	13683.1	10696.8	6590.43	11938	6049.4	13711.3	6938.95	12299.4	8787.23	7721.05	10192.7	10644.4	14830.7	11015.5	9118.38
RSV.B.G	6835.35	12400.2	10310.1	9974.3	10384.9	10888.8	11221.6	12579.5	12186.6	12182	9713.88	13323.2	9086.3	9651.42	12663.4	13819	10343.3	15625.9	6934.7	14371.3	12792.4	12028.8	10562.3	13610.6	10774.3	12714.1	11636.5	13872.7	11057.1	9585.5	12344.6	13809.6	6700.07	11534.2	11427	14152.1	13616.1	15428.5	13593.5	11917.9	13176.7	13548.2	12218.3	11801	13772.6	13383.8	6630.38	10849.9	15179
Data 2 (For Heatmaps under boxplot)
	Negative	Positive
SARS.CoV.2.NP	1732.74	10393.9
SARS.CoV.2.Pl.pro	906.217	700.107
SARS.CoV.2.S1	2136.53	3910.1
SARS.CoV.2.S1.HisTag	329.135	4363.08
SARS.CoV.2.S1.mFcTag	727.356	5931.01
SARS.CoV.2.S1.RBD	753.688	6478.27
SARS.CoV.2.S1+S2	2772.49	8116.08
SARS.CoV.2.S2	1641.96	5117.01
SARS.CoV.2.Spike.RBD.Bac	1203.32	3055.74
SARS.CoV.2.Spike.RBD.His.HEK	360.884	3672.4
SARS.CoV.2.Spike.RBD.rFc	1143.04	6032.39
SARS.CoV_NP	3377.69	11436.9
SARS.CoV_PLpro	789.852	1550.2
SARS.CoV_S1.HisTag	1848.65	1646.01
SARS.CoV_S1.RBD.HisTag	1179.71	1095.78
SARS.CoV_S1.RBD.rFcTag	2150.89	1747.34
MERS.CoV_NP	2289.94	1405.09
MERS.CoV_S1.AA1.725.His.HEK	408.806	289.104
MERS.CoV_S1.RBD.367.606.rFcTag	4068.35	2439.37
MERS.CoV_S1.RBD.383.502.mFcTag	1656.46	1145.79
MERS.CoV_S2	3350.42	6047.89
DcCoV.HKU23.NP	3141.47	2163.27
hCoV.229E.S1	6213.82	5355.52
hCoV.229E.S1_S2	10861.2	10346.3
hCoV.HKU1.HE	6996.06	5208.79
hCoV.HKU1.S1_AA1.760	3515.7	2904.33
hCoV.HKU1.S1_AA13.756	3601.63	2863.8
hCoV.HKU1.S1_S2	5624.88	6586.54
hCoV.NL63.S1	2125.23	1186.39
hCoV.NL63.S1_S2	3993.04	2829.52
hCoV.OC43.HE	3607.04	2090.47
hCoV.OC43.S1	517.287	260.634
hCoV.OC43.S1_S2	8799.52	10236
Flu.B_Mal.HA1	9340.76	6498.02
Flu.B_Mal.HA1+HA2	12643	10345.5
Flu.B_Phu.HA1	7110.94	4884.78
Flu.B_Phu.HA1+HA2	12588.6	9777.89
Flu.H1N1.HA1	5097.76	3772.62
Flu.H1N1.HA1+HA2	11322.9	10593.6
Flu.H3N2.HA1	9400.96	8538.73
Flu.H3N2.HA1+HA2	11962.1	10258.6
Flu.H5N1.HA1	4410.07	2519.07
Flu.H5N1.HA1+HA2	10117.9	6850.5
Flu.H7N9.HA1	1469.19	1070.02
Flu.H7N9.HA1+HA2	1910.12	1311.44
hAdV3.Fiber	6538.38	4388.04
hAdV3.Penton	4043.5	3459.77
hAdV4.Fiber	4553.66	3538.27
hAdV4.Penton	2736.59	2549.52
hMPV.A_G.52N.228N	2201.06	1877.44
hMPV.B_F.280D.490G	1004.31	898.605
hMPV.B_G.52D.238S	1324.51	2043.44
hPIV.1.12O3_F	8238.31	6485.61
hPIV.1.12O3_H	8097.64	6121.13
hPIV.3.2010_H	8436.84	4850.18
hPIV.4.b.2016_H	4756.4	3162.06
RSV.A.F	10557.5	8831.71
RSV.A.G	10067.7	9327.07
RSV.B.F	12443.8	10837
RSV.B.G	12130.4	12741.9
[truncated: 141 more columns]

## Sheet: Figure 2B
Data 1 (For Boxplots)
Antigen / Sample	7740.IgM	8273.IgM	7460.IgM	H002020302417.IgM	8810.IgM	7470.IgM	7811.IgM	ortho11.IgM	H002020303004.IgM	7442.IgM	G06-C87rep2.IgM	8596.IgM	8078.IgM	G01-S890.IgM	7972.IgM	ortho8.IgM	G27-S968.IgM	ortho15.IgM	SFCOVC004.IgM	8090.IgM	SFCOVC003.IgM	7502.IgM	8045.IgM	G04-S900.IgM	ortho10.IgM	7688.IgM	7697.IgM	ortho17.IgM	G15-S986.IgM	7424.IgM	7896.IgM	ortho16.IgM	ortho12.IgM	G14-S893.IgM	H002020303011-vorPI.IgM	7769.IgM	G07-C224.IgM	MN2909.S36.6.IgM	G30-S886.IgM	H002020303069.IgM	G10-S814.IgM	ortho18.IgM	7999.IgM	7488.IgM	G16-S884.IgM	7736.IgM	W12152080182600FPost6.IgM	JT1034.IgM	ortho14.IgM
SARS.CoV.2.NP	1558.8	6052.85	1473.7	4770.35	5231.4	9157.2	1529.3	2853.2	1432.75	1290.38	1165.25	8048.95	14299.8	14861.8	2206.4	2744.25	1663.1	11538.6	1407.85	7840.9	14499.4	1569.75	723.4	10728.5	8400.6	1697.3	8203.95	1834.95	1430.35	976.85	4686.85	2243.15	1467.9	1573.95	1991.05	9504.15	1432.45	3337.85	4307.65	2970.25	2409.35	1675	2097	6555.85	1988.7	1068.05	975.3	7513.3	8314
SARS.CoV.2.Pl.pro	-28.2	103.6	294.75	151.15	86.6	220.75	28.7	149.8	115.05	-252.5	380.45	-2.65	1440.75	73.15	15.35	126.7	-22.05	317.75	274.475	106.7	130.6	5.3	-2.05	904.8	83.225	-34.9	413.45	127	-9	40.95	-12.8	1011.55	66.675	105.325	149.45	17.2	1252.55	116.6	196.725	136.85	79.75	914.8	190.8	-21.65	57.525	-58.65	198.15	49.65	130.35
SARS.CoV.2.S1	5288	1667.55	1934.15	1594.65	1763.7	4479.45	1897.35	1856.55	1426.6	1219.3	1834.4	1137	1487.8	2007.8	2664.7	2667.05	8964.45	1434.6	1126	2070.5	1368.05	1814.3	1936.35	1489.25	1377.8	1310.75	969.7	1257.1	1177.5	791.2	518.55	1587.2	1354.2	1379.15	1186.5	1799.3	1015.95	1235.05	1317.25	798.85	1135.25	924.65	1396.25	748.35	1279.15	1177.25	1483.9	641.85	498.05
SARS.CoV.2.S1.HisTag	9083.5	7279.45	3567.45	1621.6	8582.25	5050.1	4303.25	1982.25	2604.15	8435.08	3040.2	7954.2	1600.3	2023.4	4496.4	2114.05	2962	1133.45	1269.7	1678.45	1258.45	5057.7	3299.1	1243.75	1534.95	2424.9	1843.95	1519.1	1682.7	2001.5	4594.1	1908.7	1823.35	887	1844.2	2112.8	1333.3	1794.95	1616.85	751.65	1477.2	1482.95	2002.2	1196.15	1659.55	1151.35	1423	887.45	240.25
SARS.CoV.2.S1.mFcTag	2813.65	7864.25	3215.75	3293.95	8138.4	2206.62	2645.85	3970.35	3098	5731.25	3527.35	1904.8	2111.35	3299.85	5164.75	8549.7	3754.6	2519.8	2286.05	2198.35	2186.15	2521.35	3041.65	2163.2	2545.1	2618.15	1958.8	2544.65	3423.65	3155.5	1753.15	3332.7	2908.5	2257.25	2908.6	2153.5	1803.6	2415.05	2476.25	1852.45	2908.15	2941.35	1410.4	1851	3322.2	1761.65	3436.85	1653.25	1205.25
SARS.CoV.2.S1.RBD	9124.35	6027.6	8742.8	12803	2801.35	2747.75	8745.15	10795.5	10961.9	6511.75	9433.15	4544.35	3260.75	2006	3418.18	3981.05	3487.8	3761.9	10531.6	5528.25	2854.95	5520.35	6140.7	3536.55	4150.85	6319.05	3684.35	4999.55	5948.3	6662.9	2647.7	4678.75	4729.85	3869.85	5681.2	2728.4	5028.65	5973.2	3782.25	8162	5169.75	4325.3	5234.75	5011.45	4785.4	2604.8	4467.75	3298.85	3268.7
SARS.CoV.2.S1+S2	6172.5	3371.3	5990.35	2690.75	4612.7	1901.2	3349	4684.95	1949	2699.85	2311.1	2821.5	2734.6	4067.75	5859.6	3777.35	5207.25	3095.15	2108.3	6622.1	2943.85	2217.5	2939.2	2523.45	3008.55	2993.55	3223.45	3839.2	3249.8	1977.55	2890.7	3395.6	3698.85	5881.2	2985.75	2348.7	3713.4	1938.45	3026.2	2416.95	2503.7	3129.6	1654.85	1740.15	1959.25	8933.5	3443.3	2794.65	2354.65
SARS.CoV.2.S2	1043.95	1214.3	633.3	952.6	1055.35	752.8	1204.2	1594.5	1906.2	2089.05	620.25	1169.4	941.55	3102.25	2471.8	2071.2	1891.75	1383.65	760.45	1016.35	992.75	1301.35	1394.4	585.4	1660.95	1440.05	1692.7	1923.7	1941.15	1224.6	5464.2	1410.85	1117.8	1979.45	1292.6	643.55	1860.7	1403.7	1288.85	520.65	1438.65	863.95	608	653.35	992.65	1029.2	804.85	1424.2	2557.8
SARS.CoV.2.Spike.RBD.Bac	6348.9	2038.95	8199.15	2476.95	2058.05	2478.25	2423.6	2139.25	3352.55	1734.7	2635.8	1993.95	1980.6	1212.95	5746.82	1597.6	1761.15	1773.55	3098.5	1563.85	1545.75	3779.05	2453.65	1922.75	1603.4	2042.5	1305.15	2082.15	2381.1	2164.8	1301.85	2125.35	2259.35	1742.9	2225.35	1791.1	1547.7	1787.65	1912.3	1937.2	1741.3	1660.7	1728.47	1948.05	2112.9	1992.65	2075.25	1041	604.5
SARS.CoV.2.Spike.RBD.His.HEK	5566	3597.5	4860.05	2931.05	2230.1	4752.75	6909.65	2410.55	3920.35	2164.95	3805.05	2049.95	2311.45	1246.65	879.8	1829.15	2131.5	2158.8	3907.5	2262.4	1627.95	2797.9	2877.8	2709.4	2084.25	2600.9	2081.3	2581.7	2658.65	3500.57	2383.55	2461.55	2648.65	2021.6	2037	976.05	1921.55	2436.9	2084.7	1499.05	2223.65	2363.3	1484.55	1979.75	1978	2455.45	2243	1146	900.7
SARS.CoV.2.Spike.RBD.rFc	6739.1	6916.05	5961.4	7381.2	3191.9	5479.95	5917	6113.85	7100.65	5708.1	8375.4	5086.8	3795.95	1759.6	2193.55	5508.5	3097.05	4127.25	6440.05	1829.3	2261	4925.95	6152.75	3050.65	3356.4	6334.25	3367.5	5984.85	4610.05	5985.15	2174.65	4146.85	4132.85	4420.2	3787.95	1829.95	4477.75	2817.45	3174.75	4119.25	4038.4	4329.65	6666.8	2809.15	4309.3	2237.35	3602	3062.55	3256.65
SARS.CoV_NP	2156.75	8916.3	1155.75	2712.1	6396	8994.35	13764.1	2820.2	1890.6	6332.6	1808.2	9929.15	11435.5	9246.3	7098.55	6186.05	2728.95	11195.8	1409.75	5570.1	15047	2939.85	1716.15	10356.9	2542.65	3156.3	9974.8	2971.5	2235.55	1278.25	10417.8	3128.1	1897.3	2215.4	3095	9740	3410	4055.05	5355	8921.75	3787.35	2790.3	8038.95	5820.15	2469	1730	1158.6	9217.55	14761.6
SARS.CoV_PLpro	201.75	67.25	308.15	217.3	218.55	381.15	301.65	480.7	203.575	358.5	412.65	350.1	583.45	984.2	291.5	728.45	514.3	1335.3	300.4	125.5	1502.55	447.15	-56.2	1171.45	349.95	-7.2	429	409.55	546.25	-135.65	575	502.5	388.05	459.35	444.75	337.45	522.35	592.15	391.5	528.3	195.35	348.45	-50.4	308.5	272.4	415.3	331.75	430.45	929.15
SARS.CoV_S1.HisTag	909.75	369.55	903.35	1059.35	739.35	345.95	525.7	958.25	741	361.35	537.85	550.75	278.15	368.45	3302.25	464.2	792.45	284.025	187.525	1411	600.1	870.45	878.2	556.4	501.5	588.2	559.8	2144.95	713.2	1040.4	293.2	606.15	797.95	660.15	759.85	1844.4	653.55	878.2	814.5	822.7	933.95	370.75	1820.95	590.75	1239.4	870.9	803.95	550.55	212.375
SARS.CoV_S1.RBD.HisTag	1015.95	223.55	1367.15	361.05	600.05	405.55	359.9	847.3	249.85	657.7	510.55	1117.05	312.7	195.1	676.2	147.925	360.85	384.275	319.4	751.85	492.3	458.35	400.85	365.7	268.2	200.2	323.9	382.45	219.55	208.1	58.6	213.4	135.675	453.15	160.925	439.7	337.65	729.5	297.65	317.75	285.525	78	391.325	635.3	473.35	726.2	187.25	246.65	149.725
SARS.CoV_S1.RBD.rFcTag	1227.45	249	625.85	907.2	1285.05	611.75	534	1081.2	755.1	1303.6	980.2	1436.05	712.15	311.35	471.6	908.6	747.95	873.45	422.4	945.8	752.25	957.75	863.35	618.6	1243.85	701.7	418.8	560.925	795.1	278.35	296.3	436.95	403.9	808.2	419.4	3168.5	1335.85	882	584.5	534.95	681.275	314.9	880.55	901.45	393.675	855	760.8	623.5	106.65
MERS.CoV_NP	1256.75	708.4	1084.7	837.5	863.8	1409.5	2854.2	1085.85	1042.1	231.8	127.175	6034	1459.15	551.95	597.65	898.55	797.8	1107.45	3943.9	2719.4	4550.25	614	-35.25	1743.6	861.35	1075.45	1784.95	1395.05	504.75	1115.4	1261.9	887.2	827.4	1045.05	1042.8	768.75	437.975	5606.3	812.6	2007.25	1048.45	869.55	321.9	1318.75	746.7	517.6	616.8	941.1	137
MERS.CoV_S1.AA1.725.His.HEK	-219.05	-163.1	336.2	110.75	-12.8	-99.55	-97.4	-57.8	-111.85	-168.25	-53.2	-108.3	50.55	-253.9	-69.95	-219.8	-121.75	-2.75	31.125	-78.65	150.6	-318.05	-219.95	124.2	-171	-241.7	-27.75	-5.95	-9.15	-152.3	-75.2	-41	-66.525	125.45	-216.2	-179.9	-99.3	-26.25	-11.5	21.15	-54.2	-99.35	-177.2	197.425	88.375	-215.8	-27.8	36.35	83.675
MERS.CoV_S1.RBD.367.606.rFcTag	342.5	-27.95	79.05	840.1	781.45	206.65	-7.6	599.65	596.125	146.95	1273.1	38.85	454.2	743.05	89.35	1343.7	616.65	703.7	567.925	829.4	1020.45	375.025	982.8	724.1	1081.3	693.05	60.25	271.8	796.95	413.75	-56.1	347.075	1052.9	384.625	327.65	809.4	1953.85	482.8	779.15	497.95	428.575	165.35	886.7	472.7	116.7	420.45	664.2	979.6	519.25
MERS.CoV_S1.RBD.383.502.mFcTag	1159.25	945.15	708.45	1995.45	951.2	1083.4	1028.67	1282.8	1183.9	316.4	1276.08	439.65	1344.05	1200	704.65	1397.2	1433.55	1259.3	1959.35	1606.25	1286.25	1073	1872.5	1636.25	1486.8	1627.9	1144.35	1302.55	1457.95	1148.2	615.15	1344.55	1788.4	1086.3	1255.9	1349.55	1584.25	1323.5	1274.8	1804.95	1451.2	1174.3	1501.05	1594.9	1724.85	797.9	1130.5	1452.45	539.35
MERS.CoV_S2	488.15	969.1	912.25	911.6	453.6	475.45	111.1	681.825	366.55	151.4	146.075	450.45	373.25	284.65	356.85	1086.45	1078.85	231.4	1135.75	3425.4	401.1	1834.6	1037.4	796.75	934.8	465.95	193	512.8	748.4	404.35	89.85	742.1	848.35	881.25	834.1	1945.75	522.375	993.25	1192.2	1190.15	762.8	518.95	2134.57	718.65	381.65	969.15	1212.4	2076.6	64.95
DcCoV.HKU23.NP	291.95	523.9	95.35	176.15	316.55	266.9	198.85	212.25	1027.45	653	234.575	89.5	260	195.35	215.8	88.775	281.75	179.375	415.95	167.45	1012.1	307.05	253.5	474.45	85.3	324.75	425.9	959.1	105.75	184.95	487.35	261.35	41.675	273	229.375	239.1	280.15	1128.6	147.9	862.15	80.65	464.65	273.4	465.875	226.575	423	79.7	342.5	304.65
hCoV.229E.S1	244.2	227.65	537.2	269.35	152.1	574.7	333.05	262.25	63.025	468.1	332.875	311.15	217.55	541.35	591.15	372.1	308.5	134.375	229.4	217.1	12.9	198.65	257.9	199.65	364.375	182.9	467.35	256.55	242.475	543.95	994.55	154.05	330.85	104.325	405.8	166.075	38.175	150.4	231.125	189.125	139.15	187.5	110.9	103.325	228.9	548.7	675.45	167.5	1107.45
hCoV.229E.S1_S2	863.5	809.35	1354.75	975.9	948.75	1048.7	718.15	900.25	799.35	1280.1	634.45	899.35	647.7	1385.85	1553.97	957.3	1201.95	515.9	930.175	1798.75	474.45	1125.7	810.4	387.05	1022.25	906	1328	685.15	889.125	1062.75	1008.75	1028.7	967.6	1813.3	907.075	1724.58	626.25	777.75	1086	726	791.1	1107.15	854.05	1404.05	649.2	1374.25	8728.5	1020.95	1578.1
hCoV.HKU1.HE	1869.8	2830.85	2408.1	1963.25	2696.5	1633.6	1606.25	1311.75	1729.85	1163.05	1263.05	2860.4	950.7	782	5633.95	1375.85	1439.5	502.575	1279.55	1211.05	2109.75	5461.4	1364.85	1142.2	1493.85	2296.55	1391.1	1267.4	1975.35	2067.47	2547.45	1414.7	1162.7	3706.65	1638.25	5405.85	3241.55	1562.95	2075.45	6548.3	2050.7	1873.95	7598.15	1359.85	1820.45	8928.7	1727	2280.55	1780.8
hCoV.HKU1.S1_AA1.760	-8.15	87.55	373.05	418	-11.95	60.15	157.6	112.75	135.375	195.05	124.1	9.4	254.05	-77.85	401.15	-39	-49.75	-8.35	77.05	128.25	321.325	144.3	83.7	158.575	150.275	11.75	-7.15	-21.725	-39.3	-57.35	202.3	-31.25	40.2	100.525	21	-79.1	71.7	84.55	-51.875	143.5	-13.25	-64.9	-6.95	37.2	34.05	267.6	417.6	93.7	193.675
hCoV.HKU1.S1_AA13.756	303.1	321.45	437.7	913.55	235.35	329.55	460.5	194.95	351.45	466.4	56.65	208.4	269.1	64.35	410.25	180.9	248.55	229.85	335.025	410.5	604.6	105.05	185.9	-56.45	344.825	254.3	190.5	199	253.4	165.45	815.4	-14.65	188.15	359.1	227.9	152	230.7	162.3	135	276.75	173.8	248.3	74.3	32.85	425.525	522.55	368.6	301.95	786.45
hCoV.HKU1.S1_S2	953.6	682.1	873.9	944.625	970.95	3934.9	606.025	1059.83	570.925	874.1	219.65	883.8	773.9	1466.7	4238.2	826.75	846.1	509.9	760.85	1470.55	541.8	940.45	794.1	444.75	743.7	669.2	307.65	616.95	667.575	972.7	817.55	717.3	878.7	775.45	890.7	1315.7	484.45	826.7	743.9	562.5	614.3	928.15	1637.35	490.35	631.375	1150.1	1129.85	844.3	1086.22
hCoV.NL63.S1	293	209.4	330.35	140.1	121.45	398.4	351.8	163	-24.05	640.95	41.65	206	125.6	100.35	118.35	54.9	131.05	26.55	50.5	73.525	135.7	-46.9	129.1	24	-61.4	80.3	111.9	51.675	106.075	144.4	750.5	135.8	80.8	-11.85	203.35	98.725	-30.825	151.9	51.65	97.375	1.1	110.75	36.85	150.25	246.35	605.15	597.95	263.8	1027.9
hCoV.NL63.S1_S2	821.4	589.9	826.4	609.2	782.45	558.45	432.05	328.625	402.575	1082.5	572.65	500.7	417.25	385.7	1356.7	573.15	898.125	173.15	610.225	1366.1	263.15	721.2	666.55	358.6	429.75	523.6	735.65	460.925	672.1	542.8	1002.6	538	488.9	918.7	534.8	1285.75	626.2	717.5	562.85	600.5	367.2	801.7	962.8	688.25	576	775.15	2282.85	526.45	1042.65
hCoV.OC43.HE	163.35	269.3	691.1	262.6	191.5	440.95	681.95	170.7	275.25	479.9	140.15	362.95	136.65	163.3	474.7	251.375	193.85	209.65	158.95	226.4	626.15	157.65	350.05	212.85	345.85	169.35	322.55	253.225	195	180.45	1038.35	187.55	109.75	127	123.175	326.2	130.3	40.05	256.1	264.95	101.3	252.5	202.2	324.725	268	182.35	1129.45	263.85	661.85
hCoV.OC43.S1	180.85	198.15	91.9	195.35	177.25	168.4	254.2	75.75	-25.475	298.7	124.825	25.75	-6.4	77	400.1	-44.2	159.65	95.575	163.375	6.1	123.75	89.8	63.55	167.85	19.175	33.2	144.9	154.7	138.2	31.5	478.05	63.55	-23.25	25.45	62.85	130.6	76.575	126.95	140.5	246.275	93.15	40.5	74.45	50.95	219.575	509.2	86.4	174.35	752.275
hCoV.OC43.S1_S2	1128.85	1301.6	786.65	1287.2	1220	1044.25	723.55	1241.2	595.725	1234.5	579.1	2211.4	674.15	1797.3	2165.9	1022.7	994.95	657.7	816.7	989.05	711.3	1366.75	1143.15	762.55	828.95	819.35	195.1	692.75	846.5	994.7	1340.95	688.85	1107.03	789.85	890.6	1112.5	343.3	1006.45	1076.85	941.85	990.4	891.55	1012.15	618.65	614.75	1387.2	1266.9	1455.35	1173
Flu.B_Mal.HA1	80.05	149.5	202.25	265.95	-8.55	-97.625	88.35	-137.325	161.8	-17.6	254.625	-38.45	441.3	147.15	7.8	281.2	29.6	360.05	245.15	979.25	368.5	102.75	195.3	268.325	338.925	208.4	239.65	260.525	54.75	218.7	211.8	161.9	37.45	67.3	201.25	75.8	-34.575	-14.55	27.675	1036.1	383.175	115.75	423.475	309.1	858.95	136.4	234.25	74.55	311.3
Flu.B_Mal.HA1+HA2	-65.05	14.85	562.2	113.15	17.5	84.3	22.45	121.75	371.45	134.05	302.775	-79.75	334.45	769.25	510.25	643.05	43.25	1184.85	191.175	501.725	294.325	-158.475	137.275	480.45	136.375	362.85	317.7	293.35	267.65	200.15	7	190.85	468.25	-32.025	381	-28.65	-146	130.15	175.05	1589.1	789.55	239.6	498.7	0.1	707.75	-203.65	182.6	96.15	495.425
Flu.B_Phu.HA1	4.75	226.4	250.775	180.4	135.9	91.35	50.5	177.125	72.9	6.85	239.45	91.4	313.2	-0.65	314.1	369.4	77.55	262.5	142.2	378.9	82.75	296.3	212.95	532.55	162.1	92.05	245.45	47.9	192.1	271.65	40	64.85	933.125	-20.6	64.7	76.475	135.85	-59.15	55.25	889.875	37.15	1.55	96.15	344.425	211.45	192.5	-23.35	-53.85	206.05
Flu.B_Phu.HA1+HA2	675.45	749	1009.6	1028.2	747.9	1007.25	1538.1	926.975	818	859.325	789.1	3401.65	1129.1	991.8	1066.8	782.3	1355.6	1480.3	931.05	1007.4	961.4	943.45	999.35	1253.6	852.1	1067.75	663.65	880.4	594.9	914.8	198.35	1086.4	1141.35	1169.65	2816.85	1401	673.35	1055.65	925.5	2091.9	876.85	1340.6	2047.33	1171.83	558.55	1471.35	1889.3	663.1	425.9
Flu.H1N1.HA1	513.5	581.55	506.45	364.875	372.55	673.9	983.025	173.75	427.775	783.2	671.2	687.9	326.6	246.4	3067.85	460.975	287.45	346.35	340.2	182.7	211.5	230.05	535.15	860	476.35	447.4	248.15	405.8	296.75	489.175	1046	727.75	427.825	249.35	367.475	487.35	111.15	233.95	322.4	261.25	299.9	600.65	555	378.55	485.05	467.55	74.8	326.35	1659.6
Flu.H1N1.HA1+HA2	-21.625	1053.6	522.2	202.3	-201.5	35.55	219.5	178.7	1578.8	48.55	1620.6	1528.2	728.45	415.15	726.525	111	106.625	-47.5	139.7	-24.15	33.05	-83.5	219.35	946.2	192.7	278.95	1789.15	-298.4	88.35	342.15	-133	1212.12	198.4	-50.85	81.9	-24.55	488.525	287.6	39.15	103	571.475	1302.9	2370.85	396.8	296.8	-59.325	123.275	180.1	1576.15
Flu.H3N2.HA1	26.375	698.3	193	117.05	29.9	416.5	8.35	273.6	545.5	173.05	158.775	425.95	387.45	-210.7	377.55	-11.075	47.65	364.125	-101.7	122.6	29.3	257.6	240.8	561.7	-96.75	201.5	101.4	-9.8	234.9	92.9	221.9	198.25	513.825	9.3	64.625	43.15	221.7	-36.55	49.2	220	92.95	486.75	55.05	121.7	-8.35	-73.55	-97.3	-202.65	348.55
Flu.H3N2.HA1+HA2	326.4	978.5	476.25	465.2	611.4	662.9	433.1	575.95	570.65	1093.58	848.95	854.4	531	442.15	582.4	339.55	852.75	541.9	319.05	401.75	505.2	607.6	851.75	1167.4	548.9	596	613.4	208.25	525.2	592.55	429.7	816.55	1401.1	594.4	591.6	888.175	376.525	317.4	396.55	421.15	585.1	1035	730.6	575.15	400.45	602.25	1653.05	534.95	937.9
Flu.H5N1.HA1	692.55	1092.1	830.2	1296.2	644.5	381.65	815	717.925	933.55	364.35	1011.85	437.25	1051.65	876.8	1046.95	852.85	989.65	954.35	1291.7	1072.5	1068.2	870.55	1409.45	1314.1	638.2	1252.55	1114.6	937.95	1058.55	974.25	522.65	754.9	1196	719.75	945.1	435.5	1114.95	784	1021.7	948.45	1248.3	686.8	474.6	895.35	1006.65	389.85	567.7	1239.1	776.7
Flu.H5N1.HA1+HA2	1057.2	1513.05	1064.85	1524.8	904.05	833.95	1177.05	1278.35	1417.05	659.25	1510.55	732.15	1166.8	1044.7	972.775	1323.8	1042.6	1097.97	1309.15	1042.4	1013.95	980.45	1498.35	949	1325.6	1442.1	1125.95	1232.8	817.55	1337.15	769.25	1114.5	1533.65	656.8	1221.45	531.55	1092.45	1214	1111.85	804.1	1049.95	1151.35	847.6	1322.45	1165.7	435.125	802.15	1352.8	1390.4
Flu.H7N9.HA1	3.15	33.15	326.1	25.2	114.15	13.05	264.6	4.35	-101.325	-65.25	-103.75	-33.75	195.85	5	676.15	1.35	-131.45	68.875	41.975	0.2	6.775	-12.35	-40.9	126.45	-0.25	45.55	2.4	23.7	24.9	-52.55	334.35	-95.85	-262.1	71.3	-3.45	-73.55	-12.05	-7.4	33.75	164.2	-156.3	-103.6	7.55	276.2	-28.55	170.5	-88.05	-52.35	161.675
Flu.H7N9.HA1+HA2	-60.95	-41.35	152.4	43.575	-14.55	-63.75	-38.1	-214.4	-197.1	10.3	-155.4	-86.55	355.1	-38.2	267.6	187	-127.05	-68.2	-16.825	76.75	67.6	73	120.525	-33.2	-13.05	-61.9	57.45	-228.5	-77.9	-51.9	25.45	-84.95	-61.025	-65.3	28.95	-12.9	-78.6	-37.5	-13.6	299.15	-138.6	-137.95	-34.8	364.375	-81.05	19.85	3.125	7.5	174.85
hAdV3.Fiber	936.4	1196.85	2836.45	1277.1	658.5	834.275	783.75	701.85	830.5	1896.5	552.65	706.9	464.45	894.25	901	585.25	842.85	565.55	1156.3	329.15	439.6	670.3	740.85	404.95	779	493.75	960.6	808.45	1180.75	900.45	1158.1	1143.6	488.275	1321.45	712.65	1553.3	487.1	685.05	825.55	1267.8	786.95	1341.95	377.1	235.7	1843.1	958.6	604.225	624	1578.53
hAdV3.Penton	207.35	363.3	328.5	324.3	210.9	555.05	197.55	435.35	231.3	654.35	996.725	318.25	1302.95	230.25	478.95	131.65	202.325	421.4	458.075	229	529.7	457.95	245.675	265.75	435.85	318.275	594.5	1722.1	250.15	662	591.9	255.4	236.75	555.1	479.2	222.95	1089.75	372.95	368.15	317.5	334.3	371.45	164.4	435.55	400.15	635.7	172.85	64.05	555.75
hAdV4.Fiber	403	793.75	341.85	597.85	727.6	711.45	654.1	416.45	383.45	469.65	402.75	444.15	403.1	316.6	801.5	477.85	384.925	312.35	537.45	1030.4	275.8	517.15	326.85	225.275	281.1	450.4	612.1	486.95	347.75	695.15	986.85	370.7	258.35	705.35	605.675	7867.35	403.95	895.85	995.6	449.45	671.5	418.6	329.75	289.425	332.9	348.15	99.85	383.35	1457.8
hAdV4.Penton	227.55	454.2	374.15	385.9	494.3	262.85	649.6	350.25	271.95	359.8	1238.65	219.6	272.05	248.55	575.85	1359.5	520.525	437.25	929.45	583.4	289.6	417.45	179.375	-11.6	445	451.85	746.8	251.175	242.55	442.7	423.8	801.45	369.1	699.75	1182.5	275.3	317.5	357.3	1272.95	762.4	336.05	925.85	210.65	460.9	605.85	348.45	258.1	388.85	797.5
hMPV.A_G.52N.228N	615.65	411.35	125.575	241.35	255.9	188.45	658.95	803.05	502.55	1132.92	384.45	372.95	80.3	337.65	545.2	321.35	426.25	754.85	505.8	542.95	471.05	38.5	493.8	129.15	525.3	741.9	848.65	417.05	835.875	621.55	443.9	812.95	260.85	257.55	551.5	1285.7	1416	263.35	167.05	916.75	595.5	465.9	693.75	324.9	215.9	449.5	356.25	346.5	255.8
hMPV.B_F.280D.490G	564.2	141.45	254.25	300.65	275.65	414.55	762.5	102.9	334.15	454.7	662.9	395.2	116.35	437.4	578.5	360.45	346.2	129.6	375	380.85	323.3	28.6	120.9	331.65	271.8	258.875	244.8	240.35	779.8	200.55	667.3	184.45	320.075	720.75	159.075	169.4	205.55	228.75	405.025	996.1	186.2	227.55	142.05	367.05	208.95	637.75	145.2	112.85	455.45
hMPV.B_G.52D.238S	510.6	491.55	-97.25	222.425	408.25	397.45	727.575	-43.075	167.05	4640	104.65	499.4	3780.3	234	1405.2	259	469.15	693.75	162.95	684.1	61.225	314.15	574.1	187.8	386.3	446.9	438.6	186.6	617.45	336.2	635.05	501.1	210.975	286.95	517.25	4158.05	788.1	299.2	586.65	322.15	311.25	565.7	905.45	1049.4	543.35	507.275	185.4	223.75	1059.55
hPIV.1.12O3_F	939.55	495.05	816.25	1069.15	1156.05	593.1	676.45	679.3	773.925	498.975	531.225	2103.55	683.7	762.5	454.6	469.2	921.7	367.75	656.725	426.55	875.95	1118.55	886.05	1062.7	589.35	916.05	327.8	673.45	873.125	2155.3	1166.4	606.625	802.05	1431.35	887.9	1089.85	1001.25	942.45	816.75	688.55	1031.55	651.7	793.85	1099.25	946.45	837.75	941.95	907.5	1141.15
hPIV.1.12O3_H	1558.8	2337.45	1976.7	1525.9	3259.1	1209.3	1616.3	1354.05	1558.6	1648.35	1095.25	3340.05	991.15	744.65	4714.7	1307.45	1345.05	724.5	1340.15	1613.95	1958.2	2631.15	1213.35	1301.8	1402.45	1632	1075.95	1198.05	1473.3	1750.42	2148.8	1380.1	1092.7	2437.8	1564.75	5779.65	1693.15	1428.75	1521.1	2934.2	1739.75	1741.1	5655.05	1523.55	1237.85	2202.05	1599.15	1711.65	2417.5
hPIV.3.2010_H	1071.35	823.7	579.1	1106.15	1144.95	817.325	1010.15	835.8	537.4	1010.45	715.725	741.4	605	969.35	835.6	728.25	725.35	1348.45	837.85	438.55	1142.75	1021.8	663.5	512.45	661.7	812.275	264.6	638.35	530.25	527.6	1207.15	716	685.725	1151.05	771.75	843.425	989.45	704.7	806.25	835.4	1100.1	752.4	860.65	553.55	825	959.3	1059.5	835.35	1478.85
hPIV.4.b.2016_H	1046.1	865.9	882.55	1060.3	1350.8	913.55	962.35	633.4	1180.8	592.15	996.7	646.8	500.25	872.85	1245.9	283.75	840.3	758.75	735.35	815	913.95	973.45	662.9	598.8	382.575	718.425	613.25	703.65	862.3	919.5	569.8	493.75	693.075	1276.05	816.85	1184.6	688.65	735.1	584.85	950.4	915.05	601.4	982.1	810.9	944.2	1142.75	1236.4	697.55	903.35
RSV.A.F	853	1157.35	626.2	1210.75	1083.8	470	1107.35	534.35	765.2	1162.45	860.25	1370.85	1167.5	4824.9	785.9	758	733.1	2333.95	880.2	996.6	1324.3	895.6	628.05	1030.1	586.4	606.55	700.6	715.4	731.75	524	1024.2	657.2	631.35	750.75	469.875	876.95	902.6	515.35	1370.55	1088.65	1190.75	510.35	798.05	500.1	1242.45	755.9	806	1441.7	939.225
RSV.A.G	420.3	548.95	1.65	418	260.25	702.05	254.35	306.75	568.75	128.05	866.375	568.1	-46.35	2264.85	448.9	162.75	347.05	1034.25	523.6	207.1	487.35	348.2	352.1	296.35	352.55	519.85	41.6	279.4	1148.83	46.95	236.8	338.8	402.1	246.45	199.55	314.35	640.175	551.3	318.75	549.4	441.6	456	1689.2	192.25	414.75	162.375	210.15	723.15	495.45
RSV.B.F	817.25	1108.15	539.25	1017.95	1054.75	686.4	1297.9	925.15	792.1	1040.75	1230.25	1471.1	912.05	5351.65	983.05	933.6	992.2	2107.75	1180.97	790.4	1334.9	975.25	1008.8	1131	954.4	911.2	722.2	816.45	1120.8	1138.75	1060.15	893.8	941.45	869.85	909.85	1061.12	656.825	479.45	1872.2	1554.2	1469.05	847.65	1334.6	632.8	1895.35	718.3	1025.95	1682.05	1041.75
RSV.B.G	153.75	438.95	153.65	681.9	54.45	186.025	-57.2	716.4	1233.9	-45.85	519.95	2165.55	509.45	2405.8	142.05	447	262	944.7	1445.45	182.1	593.05	282.95	774.025	854.5	1144.15	1266.15	403.25	707.75	1263.72	485.075	-39.25	466.85	579.85	316.1	844.25	525.925	678.475	531.75	612.7	1023.6	609.7	561.9	1162.45	336.775	286.55	108.85	487.65	973.8	1815.9
Data 2 (For Heatmaps under boxplot)
	Negative	Positive
SARS.CoV.2.NP	1362.55	3437.52
SARS.CoV.2.Pl.pro	111.775	211.47
SARS.CoV.2.S1	633.56	1297.79
SARS.CoV.2.S1.HisTag	-40.6807	1636.74
SARS.CoV.2.S1.mFcTag	674.799	2100.27
SARS.CoV.2.S1.RBD	1392.99	3839.55
SARS.CoV.2.S1+S2	1029.42	2615.05
SARS.CoV.2.S2	589.107	1199.26
SARS.CoV.2.Spike.RBD.Bac	516.128	1716.46
SARS.CoV.2.Spike.RBD.His.HEK	66.0276	1676.65
SARS.CoV.2.Spike.RBD.rFc	637.409	2982.88
SARS.CoV_NP	2484.96	4700.28
SARS.CoV_PLpro	398.669	415.088
SARS.CoV_S1.HisTag	909.817	843.805
SARS.CoV_S1.RBD.HisTag	435.414	417.271
SARS.CoV_S1.RBD.rFcTag	979.474	756.56
MERS.CoV_NP	1434.17	1644.34
MERS.CoV_S1.AA1.725.His.HEK	35.5813	-23.6311
MERS.CoV_S1.RBD.367.606.rFcTag	1118.13	666.626
MERS.CoV_S1.RBD.383.502.mFcTag	2481.18	1601.69
MERS.CoV_S2	1011	953.534
DcCoV.HKU23.NP	572.259	433.943
hCoV.229E.S1	357.934	353.432
hCoV.229E.S1_S2	1998.02	1346.32
hCoV.HKU1.HE	4387.25	3216.84
hCoV.HKU1.S1_AA1.760	142.418	102.823
hCoV.HKU1.S1_AA13.756	400.447	331.708
hCoV.HKU1.S1_S2	1091.41	1020.14
hCoV.NL63.S1	225.57	198.899
hCoV.NL63.S1_S2	1089.91	794.374
hCoV.OC43.HE	430.942	283.205
hCoV.OC43.S1	190.315	160.82
hCoV.OC43.S1_S2	1268.8	1113.07
Flu.B_Mal.HA1	413.745	251.677
Flu.B_Mal.HA1+HA2	517.189	326.493
Flu.B_Phu.HA1	295.709	236.833
Flu.B_Phu.HA1+HA2	2100.52	1276.2
Flu.H1N1.HA1	480.167	573.019
Flu.H1N1.HA1+HA2	584.185	638.987
Flu.H3N2.HA1	320.345	204.34
Flu.H3N2.HA1+HA2	1265.55	781.225
Flu.H5N1.HA1	1641.22	1055.09
Flu.H5N1.HA1+HA2	1889.09	1420.19
Flu.H7N9.HA1	68.0101	60.8539
Flu.H7N9.HA1+HA2	54.7313	35.6843
hAdV3.Fiber	900.539	943.744
hAdV3.Penton	614.311	503.677
hAdV4.Fiber	658.34	695.099
hAdV4.Penton	656.619	614.946
hMPV.A_G.52N.228N	618.358	550.038
hMPV.B_F.280D.490G	436.358	395.483
hMPV.B_G.52D.238S	470.056	585.748
hPIV.1.12O3_F	1438.14	1049.99
hPIV.1.12O3_H	3010.67	2345.04
hPIV.3.2010_H	1491.64	1032.89
hPIV.4.b.2016_H	1382.05	1011.65
RSV.A.F	1249.72	995.359
RSV.A.G	640.656	464.337
RSV.B.F	1649.12	1238.88
RSV.B.G	784.982	604.418
[truncated: 140 more columns]

## Sheet: Figure 3A
Data 1	SARS.CoV.2.S1.HisTag					Data 2	SARS.CoV.2.S1.RBD					Data 3	SARS.CoV.2.S1+S2					Data 4	SARS.CoV.2.S1					Data 5	SARS.CoV.2.Spike.RBD.rFc
	Parameter 1	IgG					Parameter 1	IgG					Parameter 1	IgG					Parameter 1	IgG					Parameter 1	IgG
	Sample	SARS.CoV.2.S1.HisTag	Classifier				Sample	SARS.CoV.2.S1.RBD	Classifier				Sample	SARS.CoV.2.S1+S2	Classifier				Sample	SARS.CoV.2.S1	Classifier				Sample	SARS.CoV.2.Spike.RBD.rFc	Classifier
	SFCOVp64-22.IgG	463.475	0				SFCOVp64-22.IgG	458.55	0				SFCOVp64-22.IgG	1826.79	0				SFCOVp64-22.IgG	1250.58	0				SFCOVp64-22.IgG	1276.67	0
	SFCOVp54-22.IgG	508.875	0				SFCOVp54-22.IgG	399.45	0				SFCOVp54-22.IgG	964.325	0				SFCOVp54-22.IgG	785.125	0				SFCOVp54-22.IgG	696.8	0
	SFCOVp48-22.IgG	153.775	0				SFCOVp48-22.IgG	74.4	0				SFCOVp48-22.IgG	1700.78	0				SFCOVp48-22.IgG	1296.28	0				SFCOVp48-22.IgG	1241.35	0
	SFCOVp51-22.IgG	406.975	0				SFCOVp51-22.IgG	636.775	0				SFCOVp51-22.IgG	1449.38	0				SFCOVp51-22.IgG	1681.72	0				SFCOVp51-22.IgG	931.55	0
	SFCOVp83-22.IgG	673.175	0				SFCOVp83-22.IgG	2275.6	0				SFCOVp83-22.IgG	3012.75	0				SFCOVp83-22.IgG	2075.82	0				SFCOVp83-22.IgG	826.45	0
	SFCOVp42-22.IgG	243.912	0				SFCOVp42-22.IgG	579.337	0				SFCOVp42-22.IgG	2361.12	0				SFCOVp42-22.IgG	1315.6	0				SFCOVp42-22.IgG	770.45	0
	SFCOVp71-22.IgG	451.725	0				SFCOVp71-22.IgG	726.075	0				SFCOVp71-22.IgG	3555.65	0				SFCOVp71-22.IgG	2275.57	0				SFCOVp71-22.IgG	838.175	0
	SFCOVp91-22.IgG	717.95	0				SFCOVp91-22.IgG	159.4	0				SFCOVp91-22.IgG	1170.05	0				SFCOVp91-22.IgG	320.85	0				SFCOVp91-22.IgG	1536.08	0
	SFCOVp80-22.IgG	233.988	0				SFCOVp80-22.IgG	342.425	0				SFCOVp80-22.IgG	705.825	0				SFCOVp80-22.IgG	333.288	0				SFCOVp80-22.IgG	1285.78	0
	SFCOVp46-22.IgG	306.1	0				SFCOVp46-22.IgG	583.7	0				SFCOVp46-22.IgG	6429.75	0				SFCOVp46-22.IgG	5551.35	0				SFCOVp46-22.IgG	1043.17	0
	SFCOVp49-22.IgG	190.05	0				SFCOVp49-22.IgG	294.4	0				SFCOVp49-22.IgG	2341.68	0				SFCOVp49-22.IgG	1241.21	0				SFCOVp49-22.IgG	1704.19	0
	SFCOVp52-22.IgG	287	0				SFCOVp52-22.IgG	470.975	0				SFCOVp52-22.IgG	2695.82	0				SFCOVp52-22.IgG	1938.1	0				SFCOVp52-22.IgG	1084.5	0
	SFCOVp76-22.IgG	225.238	0				SFCOVp76-22.IgG	242.675	0				SFCOVp76-22.IgG	1803.95	0				SFCOVp76-22.IgG	1483.8	0				SFCOVp76-22.IgG	1241.2	0
	SFCOVp78-22.IgG	126.075	0				SFCOVp78-22.IgG	247.475	0				SFCOVp78-22.IgG	3330.62	0				SFCOVp78-22.IgG	2428.6	0				SFCOVp78-22.IgG	977.55	0
	SFCOVp61-22.IgG	1803.03	0				SFCOVp61-22.IgG	1471.05	0				SFCOVp61-22.IgG	1420.35	0				SFCOVp61-22.IgG	1818.2	0				SFCOVp61-22.IgG	1641.72	0
	SFCOVp67-22.IgG	66.5	0				SFCOVp67-22.IgG	228.975	0				SFCOVp67-22.IgG	856.35	0				SFCOVp67-22.IgG	804.225	0				SFCOVp67-22.IgG	1294.01	0
	SFCOVp55-22.IgG	417.15	0				SFCOVp55-22.IgG	565.962	0				SFCOVp55-22.IgG	2453.78	0				SFCOVp55-22.IgG	1180.67	0				SFCOVp55-22.IgG	963.462	0
	SFCOVp74-22.IgG	291.2	0				SFCOVp74-22.IgG	842.25	0				SFCOVp74-22.IgG	1192.05	0				SFCOVp74-22.IgG	812.75	0				SFCOVp74-22.IgG	1160.03	0
	SFCOVp43-22.IgG	794.725	0				SFCOVp43-22.IgG	723.938	0				SFCOVp43-22.IgG	1868.88	0				SFCOVp43-22.IgG	1943.3	0				SFCOVp43-22.IgG	1691.3	0
	SFCOVp81-22.IgG	274.475	0				SFCOVp81-22.IgG	493.65	0				SFCOVp81-22.IgG	1742.83	0				SFCOVp81-22.IgG	1851.72	0				SFCOVp81-22.IgG	1018.98	0
	SFCOVp89-22.IgG	437.225	0				SFCOVp89-22.IgG	3791.25	0				SFCOVp89-22.IgG	2926.32	0				SFCOVp89-22.IgG	2544.65	0				SFCOVp89-22.IgG	4117.93	0
	SFCOVp57-22.IgG	365.075	0				SFCOVp57-22.IgG	385.025	0				SFCOVp57-22.IgG	1966.53	0				SFCOVp57-22.IgG	1761.2	0				SFCOVp57-22.IgG	990.125	0
	SFCOVp84-22.IgG	404.337	0				SFCOVp84-22.IgG	145.55	0				SFCOVp84-22.IgG	1440.6	0				SFCOVp84-22.IgG	1045.22	0				SFCOVp84-22.IgG	839.962	0
	SFCOVp44-22.IgG	324.975	0				SFCOVp44-22.IgG	2571.35	0				SFCOVp44-22.IgG	4953.98	0				SFCOVp44-22.IgG	3998.12	0				SFCOVp44-22.IgG	2958.68	0
	SFCOVp56-22.IgG	68.1	0				SFCOVp56-22.IgG	362.55	0				SFCOVp56-22.IgG	2598.78	0				SFCOVp56-22.IgG	2374.1	0				SFCOVp56-22.IgG	852.825	0
	SFCOVp65-22.IgG	408.175	0				SFCOVp65-22.IgG	1343.25	0				SFCOVp65-22.IgG	2400.65	0				SFCOVp65-22.IgG	1793.28	0				SFCOVp65-22.IgG	1159.97	0
	SFCOVp75-22.IgG	136.475	0				SFCOVp75-22.IgG	478.35	0				SFCOVp75-22.IgG	2631.43	0				SFCOVp75-22.IgG	1944.47	0				SFCOVp75-22.IgG	1266.17	0
	SFCOVp90-22.IgG	233.075	0				SFCOVp90-22.IgG	669.85	0				SFCOVp90-22.IgG	5398.38	0				SFCOVp90-22.IgG	3810.15	0				SFCOVp90-22.IgG	1018.55	0
	SFCOVp45-22.IgG	83.575	0				SFCOVp45-22.IgG	504.925	0				SFCOVp45-22.IgG	1437.78	0				SFCOVp45-22.IgG	1087.85	0				SFCOVp45-22.IgG	1229.91	0
	SFCOVp53-22.IgG	102.925	0				SFCOVp53-22.IgG	498.613	0				SFCOVp53-22.IgG	2143.82	0				SFCOVp53-22.IgG	1401.95	0				SFCOVp53-22.IgG	1305.95	0
	SFCOVp58-22.IgG	201.225	0				SFCOVp58-22.IgG	565.375	0				SFCOVp58-22.IgG	2009.58	0				SFCOVp58-22.IgG	930.45	0				SFCOVp58-22.IgG	2373.32	0
	SFCOVp68-22.IgG	195.225	0				SFCOVp68-22.IgG	544.75	0				SFCOVp68-22.IgG	3129.05	0				SFCOVp68-22.IgG	2283.18	0				SFCOVp68-22.IgG	856.075	0
	SFCOVp40-22.IgG	533.55	0				SFCOVp40-22.IgG	534.2	0				SFCOVp40-22.IgG	1724.75	0				SFCOVp40-22.IgG	1324.89	0				SFCOVp40-22.IgG	1386.28	0
	SFCOVp88-22.IgG	455.1	0				SFCOVp88-22.IgG	696	0				SFCOVp88-22.IgG	4322.52	0				SFCOVp88-22.IgG	3614	0				SFCOVp88-22.IgG	833.925	0
	SFCOVp70-22.IgG	94.4	0				SFCOVp70-22.IgG	343.488	0				SFCOVp70-22.IgG	1905.42	0				SFCOVp70-22.IgG	1648.53	0				SFCOVp70-22.IgG	756.175	0
	SFCOVp86-22.IgG	405.75	0				SFCOVp86-22.IgG	1361.05	0				SFCOVp86-22.IgG	1111.5	0				SFCOVp86-22.IgG	849.6	0				SFCOVp86-22.IgG	1208.3	0
	SFCOVp72-22.IgG	235.15	0				SFCOVp72-22.IgG	607.3	0				SFCOVp72-22.IgG	4005.25	0				SFCOVp72-22.IgG	3081.5	0				SFCOVp72-22.IgG	684.825	0
	SFCOVp66-22.IgG	330.65	0				SFCOVp66-22.IgG	356.75	0				SFCOVp66-22.IgG	2360.88	0				SFCOVp66-22.IgG	1925.4	0				SFCOVp66-22.IgG	821.55	0
	SFCOVp82-22.IgG	409.05	0				SFCOVp82-22.IgG	504.475	0				SFCOVp82-22.IgG	1106.58	0				SFCOVp82-22.IgG	831.288	0				SFCOVp82-22.IgG	1232.14	0
	SFCOVp62-22.IgG	191.775	0				SFCOVp62-22.IgG	1786.75	0				SFCOVp62-22.IgG	1780.88	0				SFCOVp62-22.IgG	1937.7	0				SFCOVp62-22.IgG	2264.38	0
	SFCOVp77-22.IgG	316.188	0				SFCOVp77-22.IgG	747.05	0				SFCOVp77-22.IgG	972.8	0				SFCOVp77-22.IgG	865.375	0				SFCOVp77-22.IgG	1816.99	0
	SFCOVp79-22.IgG	300.312	0				SFCOVp79-22.IgG	1537.44	0				SFCOVp79-22.IgG	1566.6	0				SFCOVp79-22.IgG	1320.03	0				SFCOVp79-22.IgG	1322.35	0
	SFCOVp41-22.IgG	223.35	0				SFCOVp41-22.IgG	745.175	0				SFCOVp41-22.IgG	2707.05	0				SFCOVp41-22.IgG	2372.4	0				SFCOVp41-22.IgG	1545.2	0
	SFCOVp59-22.IgG	217.375	0				SFCOVp59-22.IgG	510.6	0				SFCOVp59-22.IgG	3838.43	0				SFCOVp59-22.IgG	2885.95	0				SFCOVp59-22.IgG	1008.52	0
	SFCOVp87-22.IgG	382.475	0				SFCOVp87-22.IgG	510.55	0				SFCOVp87-22.IgG	7915.75	0				SFCOVp87-22.IgG	6065.38	0				SFCOVp87-22.IgG	1051.79	0
	SFCOVp60-22.IgG	202.075	0				SFCOVp60-22.IgG	356.225	0				SFCOVp60-22.IgG	2025.35	0				SFCOVp60-22.IgG	3074.05	0				SFCOVp60-22.IgG	817.325	0
	SFCOVp47-22.IgG	265.575	0				SFCOVp47-22.IgG	814.425	0				SFCOVp47-22.IgG	1334.72	0				SFCOVp47-22.IgG	979.35	0				SFCOVp47-22.IgG	1141.12	0
	SFCOVp85-22.IgG	285.4	0				SFCOVp85-22.IgG	495.15	0				SFCOVp85-22.IgG	1620.62	0				SFCOVp85-22.IgG	1859.3	0				SFCOVp85-22.IgG	1211.8	0
	SFCOVp63-22.IgG	273.525	0				SFCOVp63-22.IgG	601.75	0				SFCOVp63-22.IgG	2044.62	0				SFCOVp63-22.IgG	1041.53	0				SFCOVp63-22.IgG	1186.31	0
	SFCOVp69-22.IgG	256.7	0				SFCOVp69-22.IgG	646.975	0				SFCOVp69-22.IgG	2166.07	0				SFCOVp69-22.IgG	1606.28	0				SFCOVp69-22.IgG	1135.83	0
	SFCoVp01-39.IgG	169.1	0				SFCoVp01-39.IgG	465.3	0				SFCoVp01-39.IgG	1767.08	0				SFCoVp01-39.IgG	1254.45	0				SFCoVp01-39.IgG	734.987	0
	SFCoVp02-39.IgG	630.525	0				SFCoVp02-39.IgG	315.425	0				SFCoVp02-39.IgG	2115.97	0				SFCoVp02-39.IgG	1574.1	0				SFCoVp02-39.IgG	1007.52	0
	SFCoVp03-39.IgG	710.4	0				SFCoVp03-39.IgG	841.475	0				SFCoVp03-39.IgG	1854.39	0				SFCoVp03-39.IgG	1326.45	0				SFCoVp03-39.IgG	1358.39	0
	SFCoVp04-39.IgG	118.025	0				SFCoVp04-39.IgG	481.4	0				SFCoVp04-39.IgG	1890.85	0				SFCoVp04-39.IgG	1357.34	0				SFCoVp04-39.IgG	837.513	0
	SFCoVp05-39.IgG	409.3	0				SFCoVp05-39.IgG	682.725	0				SFCoVp05-39.IgG	3407.29	0				SFCoVp05-39.IgG	3014.65	0				SFCoVp05-39.IgG	865.875	0
	SFCoVp06-39.IgG	94.425	0				SFCoVp06-39.IgG	468.7	0				SFCoVp06-39.IgG	2382.18	0				SFCoVp06-39.IgG	2615.32	0				SFCoVp06-39.IgG	870.6	0
	SFCoVp07-39.IgG	297.85	0				SFCoVp07-39.IgG	256.025	0				SFCoVp07-39.IgG	2940.82	0				SFCoVp07-39.IgG	1566.7	0				SFCoVp07-39.IgG	704.125	0
	SFCoVp08-39.IgG	250.4	0				SFCoVp08-39.IgG	670.425	0				SFCoVp08-39.IgG	1740.55	0				SFCoVp08-39.IgG	1417.67	0				SFCoVp08-39.IgG	1240.42	0
	SFCoVp10-39.IgG	350.863	0				SFCoVp10-39.IgG	1041.17	0				SFCoVp10-39.IgG	6046.57	0				SFCoVp10-39.IgG	3854.47	0				SFCoVp10-39.IgG	1033.58	0
	SFCoVp11-39.IgG	252.6	0				SFCoVp11-39.IgG	763.175	0				SFCoVp11-39.IgG	2196.6	0				SFCoVp11-39.IgG	1461.85	0				SFCoVp11-39.IgG	927.55	0
	SFCoVp12-39.IgG	114	0				SFCoVp12-39.IgG	492.5	0				SFCoVp12-39.IgG	2503.39	0				SFCoVp12-39.IgG	1353.2	0				SFCoVp12-39.IgG	1215.28	0
	SFCoVp13-39.IgG	1685.53	0				SFCoVp13-39.IgG	3936.95	0				SFCoVp13-39.IgG	1636.42	0				SFCoVp13-39.IgG	558.15	0				SFCoVp13-39.IgG	1653.75	0
	SFCoVp14-39.IgG	668.15	0				SFCoVp14-39.IgG	2759.35	0				SFCoVp14-39.IgG	1836.35	0				SFCoVp14-39.IgG	1529.65	0				SFCoVp14-39.IgG	984.5	0
	SFCoVp15-39.IgG	132.8	0				SFCoVp15-39.IgG	723.263	0				SFCoVp15-39.IgG	7705.1	0				SFCoVp15-39.IgG	5206.15	0				SFCoVp15-39.IgG	741.15	0
	SFCoVp16-39.IgG	112.438	0				SFCoVp16-39.IgG	372.2	0				SFCoVp16-39.IgG	1655.4	0				SFCoVp16-39.IgG	1277.7	0				SFCoVp16-39.IgG	594.55	0
	SFCoVp17-39.IgG	148.225	0				SFCoVp17-39.IgG	315.125	0				SFCoVp17-39.IgG	2483.32	0				SFCoVp17-39.IgG	2100.55	0				SFCoVp17-39.IgG	814.725	0
	SFCoVp18-39.IgG	85.975	0				SFCoVp18-39.IgG	568.625	0				SFCoVp18-39.IgG	1562.25	0				SFCoVp18-39.IgG	1063.12	0				SFCoVp18-39.IgG	852.375	0
	SFCoVp19-39.IgG	8.025	0				SFCoVp19-39.IgG	757.75	0				SFCoVp19-39.IgG	2320.55	0				SFCoVp19-39.IgG	1870.22	0				SFCoVp19-39.IgG	867.4	0
	SFCoVp20-39.IgG	149	0				SFCoVp20-39.IgG	323.4	0				SFCoVp20-39.IgG	1664.38	0				SFCoVp20-39.IgG	1258.94	0				SFCoVp20-39.IgG	661.175	0
	SFCoVp21-39.IgG	230.025	0				SFCoVp21-39.IgG	653.075	0				SFCoVp21-39.IgG	4756.68	0				SFCoVp21-39.IgG	4074.55	0				SFCoVp21-39.IgG	763.075	0
	SFCoVp22-39.IgG	55.2	0				SFCoVp22-39.IgG	569.35	0				SFCoVp22-39.IgG	4698.5	0				SFCoVp22-39.IgG	4815.73	0				SFCoVp22-39.IgG	969	0
	SFCoVp23-39.IgG	147.9	0				SFCoVp23-39.IgG	290.288	0				SFCoVp23-39.IgG	1582.15	0				SFCoVp23-39.IgG	1494.45	0				SFCoVp23-39.IgG	1033.58	0
	SFCoVp25-39.IgG	88.5375	0				SFCoVp25-39.IgG	489.238	0				SFCoVp25-39.IgG	3616.35	0				SFCoVp25-39.IgG	1918.88	0				SFCoVp25-39.IgG	948.375	0
	SFCoVp26-39.IgG	616.163	0				SFCoVp26-39.IgG	1929	0				SFCoVp26-39.IgG	1441.92	0				SFCoVp26-39.IgG	903.625	0				SFCoVp26-39.IgG	2253.78	0
	SFCoVp27-39.IgG	130.525	0				SFCoVp27-39.IgG	374.025	0				SFCoVp27-39.IgG	2254.93	0				SFCoVp27-39.IgG	1310.85	0				SFCoVp27-39.IgG	792.075	0
	SFCoVp28-39.IgG	327.887	0				SFCoVp28-39.IgG	933.85	0				SFCoVp28-39.IgG	1738.15	0				SFCoVp28-39.IgG	1208.85	0				SFCoVp28-39.IgG	972.975	0
	SFCoVp29-39.IgG	404.812	0				SFCoVp29-39.IgG	271.4	0				SFCoVp29-39.IgG	1288.75	0				SFCoVp29-39.IgG	930.925	0				SFCoVp29-39.IgG	1254.58	0
	SFCoVp30-39.IgG	709.55	0				SFCoVp30-39.IgG	1206.38	0				SFCoVp30-39.IgG	1376.25	0				SFCoVp30-39.IgG	1214.1	0				SFCoVp30-39.IgG	742.075	0
	SFCoVp31-39.IgG	190.425	0				SFCoVp31-39.IgG	382.775	0				SFCoVp31-39.IgG	3268.22	0				SFCoVp31-39.IgG	2420.68	0				SFCoVp31-39.IgG	724.475	0
	SFCoVp32-39.IgG	326.775	0				SFCoVp32-39.IgG	366.675	0				SFCoVp32-39.IgG	3112.45	0				SFCoVp32-39.IgG	2599.7	0				SFCoVp32-39.IgG	436.35	0
	SFCoVp34-39.IgG	217.375	0				SFCoVp34-39.IgG	748.65	0				SFCoVp34-39.IgG	4782.12	0				SFCoVp34-39.IgG	3593.32	0				SFCoVp34-39.IgG	1141.3	0
	SFCoVp35-39.IgG	219.338	0				SFCoVp35-39.IgG	1491.08	0				SFCoVp35-39.IgG	12679.9	0				SFCoVp35-39.IgG	9504.62	0				SFCoVp35-39.IgG	839.2	0
	SFCoVp36-39.IgG	381.15	0				SFCoVp36-39.IgG	687.2	0				SFCoVp36-39.IgG	8690.67	0				SFCoVp36-39.IgG	7179.2	0				SFCoVp36-39.IgG	1035.4	0
	SFCoVp37-39.IgG	336.538	0				SFCoVp37-39.IgG	685.125	0				SFCoVp37-39.IgG	7793.4	0				SFCoVp37-39.IgG	6301.1	0				SFCoVp37-39.IgG	919.6	0
	SFCoVp38-39.IgG	134.325	0				SFCoVp38-39.IgG	340.1	0				SFCoVp38-39.IgG	3008.15	0				SFCoVp38-39.IgG	2275.85	0				SFCoVp38-39.IgG	783.675	0
	SFCoVp39-39.IgG	214.8	0				SFCoVp39-39.IgG	306.6	0				SFCoVp39-39.IgG	2373.53	0				SFCoVp39-39.IgG	1366.17	0				SFCoVp39-39.IgG	1165.88	0
	SFCoVp24-39.IgG	324.45	0				SFCoVp24-39.IgG	822	0				SFCoVp24-39.IgG	2233.38	0				SFCoVp24-39.IgG	1911.25	0				SFCoVp24-39.IgG	868.125	0
	SFCoVp33-39.IgG	546.325	0				SFCoVp33-39.IgG	709.475	0				SFCoVp33-39.IgG	3144.62	0				SFCoVp33-39.IgG	2684.18	0				SFCoVp33-39.IgG	1360.65	0
	SFCOVC001rep2.IgG	2270.6	1				SFCOVC001rep2.IgG	4192.7	1				SFCOVC001rep2.IgG	7592	1				SFCOVC001rep2.IgG	2205.57	1				SFCOVC001rep2.IgG	4140.02	1
	1313670.IgG	520.625	1				1313670.IgG	466.85	1				1313670.IgG	2328.55	1				1313670.IgG	2349.53	1				1313670.IgG	865.7	1
	SFCOVC010.IgG	907.85	1				SFCOVC010.IgG	1954.7	1				SFCOVC010.IgG	4470.88	1				SFCOVC010.IgG	1838.9	1				SFCOVC010.IgG	2341.72	1
	H002020303037-vorPI.IgG	3091.78	1				H002020303037-vorPI.IgG	8884.88	1				H002020303037-vorPI.IgG	8184.12	1				H002020303037-vorPI.IgG	3009.62	1				H002020303037-vorPI.IgG	6127.55	1
	SFCOVC007.IgG	478.575	1				SFCOVC007.IgG	1674.9	1				SFCOVC007.IgG	3397.88	1				SFCOVC007.IgG	1442.03	1				SFCOVC007.IgG	1696.22	1
	SFCOVC005.IgG	3037.7	1				SFCOVC005.IgG	3761.43	1				SFCOVC005.IgG	10933.8	1				SFCOVC005.IgG	2400.1	1				SFCOVC005.IgG	4131.82	1
	SFCOVC011.IgG	3197.57	1				SFCOVC011.IgG	7590.05	1				SFCOVC011.IgG	8146.57	1				SFCOVC011.IgG	2943	1				SFCOVC011.IgG	6197.2	1
	DVCOVC001.IgG	1256.38	1				DVCOVC001.IgG	2287.53	1				DVCOVC001.IgG	4118.02	1				DVCOVC001.IgG	1727.95	1				DVCOVC001.IgG	2375.82	1
	SFCOVC006.IgG	1170.2	1				SFCOVC006.IgG	3231.43	1				SFCOVC006.IgG	6167.7	1				SFCOVC006.IgG	3985.55	1				SFCOVC006.IgG	2952.3	1
	SFCOVC008.IgG	4078.6	1				SFCOVC008.IgG	11555.2	1				SFCOVC008.IgG	10959.6	1				SFCOVC008.IgG	3642.8	1				SFCOVC008.IgG	7401.57	1
	SFCOVC004.IgG	4516.32	1				SFCOVC004.IgG	10957.1	1				SFCOVC004.IgG	14478.3	1				SFCOVC004.IgG	5787.82	1				SFCOVC004.IgG	7964.45	1
	H002020302943.IgG	1438.89	1				H002020302943.IgG	3461.82	1				H002020302943.IgG	5337.1	1				H002020302943.IgG	1274.3	1				H002020302943.IgG	3226.45	1
	SFCOVC003.IgG	9116.62	1				SFCOVC003.IgG	12966.7	1				SFCOVC003.IgG	13352.1	1				SFCOVC003.IgG	6589.25	1				SFCOVC003.IgG	11438.5	1
	H002020303011-vorPI.IgG	1971.2	1				H002020303011-vorPI.IgG	3224.28	1				H002020303011-vorPI.IgG	4182	1				H002020303011-vorPI.IgG	1960	1				H002020303011-vorPI.IgG	3577.7	1
	H002020303069.IgG	1007.42	1				H002020303069.IgG	1788.45	1				H002020303069.IgG	4021	1				H002020303069.IgG	1732.2	1				H002020303069.IgG	2274.07	1
	H002020303004.IgG	7730.98	1				H002020303004.IgG	8821.52	1				H002020303004.IgG	7071.6	1				H002020303004.IgG	6072.12	1				H002020303004.IgG	7172.4	1
	H002020302827.IgG	285.175	1				H002020302827.IgG	190.175	1				H002020302827.IgG	2005.96	1				H002020302827.IgG	1336.1	1				H002020302827.IgG	1005.1	1
	H002020302983.IgG	4073.78	1				H002020302983.IgG	12243.9	1				H002020302983.IgG	10553.9	1				H002020302983.IgG	3201	1				H002020302983.IgG	7281.57	1
	H002020303070-vorPI.IgG	804.125	1				H002020303070-vorPI.IgG	4478.4	1				H002020303070-vorPI.IgG	10219.6	1				H002020303070-vorPI.IgG	3984.31	1				H002020303070-vorPI.IgG	2747.97	1
	H002020302417.IgG	7233.07	1				H002020302417.IgG	13267.3	1				H002020302417.IgG	9992.2	1				H002020302417.IgG	7971.18	1				H002020302417.IgG	10748	1
	H002020302499.IgG	2207.7	1				H002020302499.IgG	5621.02	1				H002020302499.IgG	11027.1	1				H002020302499.IgG	1814.35	1				H002020302499.IgG	5831.5	1
	H002020302612.IgG	1148.58	1				H002020302612.IgG	3996.53	1				H002020302612.IgG	4158.82	1				H002020302612.IgG	1199.83	1				H002020302612.IgG	2936.9	1
	H002020302640.IgG	581.15	1				H002020302640.IgG	617.575	1				H002020302640.IgG	2366.32	1				H002020302640.IgG	2298.2	1				H002020302640.IgG	1219.22	1
	ortho10.IgG	5618.5	1				ortho10.IgG	13887	1				ortho10.IgG	10542.9	1				ortho10.IgG	3407	1				ortho10.IgG	8727.73	1
	ortho11.IgG	7511.43	1				ortho11.IgG	11749.4	1				ortho11.IgG	10755.7	1				ortho11.IgG	6090.35	1				ortho11.IgG	11368.7	1
	ortho12.IgG	2044.2	1				ortho12.IgG	5528.05	1				ortho12.IgG	7014.23	1				ortho12.IgG	1304.12	1				ortho12.IgG	4971.5	1
	ortho13.IgG	7273.9	1				ortho13.IgG	11860.5	1				ortho13.IgG	13606.4	1				ortho13.IgG	6208.77	1				ortho13.IgG	8919.73	1
	ortho14.IgG	3277.45	1				ortho14.IgG	6995.38	1				ortho14.IgG	7655.05	1				ortho14.IgG	2057.88	1				ortho14.IgG	6983.12	1
	ortho15.IgG	5822.82	1				ortho15.IgG	12194.5	1				ortho15.IgG	11347.9	1				ortho15.IgG	7450.88	1				ortho15.IgG	10970.5	1
	ortho16.IgG	2170.82	1				ortho16.IgG	3999.72	1				ortho16.IgG	4611.88	1				ortho16.IgG	1614.85	1				ortho16.IgG	4574.02	1
	ortho17.IgG	6119.57	1				ortho17.IgG	9537.55	1				ortho17.IgG	11249.3	1				ortho17.IgG	6788.57	1				ortho17.IgG	8508.3	1
	ortho18.IgG	896.65	1				ortho18.IgG	1971.25	1				ortho18.IgG	1838.1	1				ortho18.IgG	867.45	1				ortho18.IgG	2297.85	1
	ortho19.IgG	713.9	1				ortho19.IgG	2588.53	1				ortho19.IgG	4185.9	1				ortho19.IgG	1240.85	1				ortho19.IgG	2489.75	1
	ortho6.IgG	558.475	1				ortho6.IgG	2240.18	1				ortho6.IgG	4188.8	1				ortho6.IgG	734.625	1				ortho6.IgG	2760.78	1
	ortho7.IgG	3329.12	1				ortho7.IgG	7528.4	1				ortho7.IgG	8742.1	1				ortho7.IgG	2532.93	1				ortho7.IgG	5710.4	1
	ortho8.IgG	5196.18	1				ortho8.IgG	11859	1				ortho8.IgG	11143.9	1				ortho8.IgG	3732.72	1				ortho8.IgG	7618.6	1
	ortho9.IgG	5413.8	1				ortho9.IgG	11331.1	1				ortho9.IgG	8895.88	1				ortho9.IgG	3385.62	1				ortho9.IgG	10842.4	1
	SFCOVC002.rep1.IgG	3814.32	1				SFCOVC002.rep1.IgG	7790.85	1				SFCOVC002.rep1.IgG	7792.23	1				SFCOVC002.rep1.IgG	3130.15	1				SFCOVC002.rep1.IgG	7427.1	1
	W12152080182600FPost6.IgG	2833.65	1				W12152080182600FPost6.IgG	7142.98	1				W12152080182600FPost6.IgG	13107.9	1				W12152080182600FPost6.IgG	2787.68	1				W12152080182600FPost6.IgG	5134.75	1
	MN2909.S36.6.IgG	11202.6	1				MN2909.S36.6.IgG	13181.3	1				MN2909.S36.6.IgG	13576.5	1				MN2909.S36.6.IgG	10951.6	1				MN2909.S36.6.IgG	10073.7	1
	JT1034.IgG	8851.95	1				JT1034.IgG	12571.6	1				JT1034.IgG	12941.6	1				JT1034.IgG	4676.25	1				JT1034.IgG	11824.6	1
	G01-S890.IgG	9087.52	1				G01-S890.IgG	7434.93	1				G01-S890.IgG	9994.75	1				G01-S890.IgG	11342.6	1				G01-S890.IgG	8098.35	1
	G03-1605.IgG	422.025	1				G03-1605.IgG	578.05	1				G03-1605.IgG	3844.43	1				G03-1605.IgG	1322.42	1				G03-1605.IgG	925.25	1
	G04-S900.IgG	4209	1				G04-S900.IgG	8283.92	1				G04-S900.IgG	8720.38	1				G04-S900.IgG	2798.72	1				G04-S900.IgG	7325.93	1
	G06-C87rep1.IgG	3589.18	1				G06-C87rep1.IgG	5524.45	1				G06-C87rep1.IgG	3940.32	1				G06-C87rep1.IgG	1722.17	1				G06-C87rep1.IgG	4841.62	1
	G07-C224.IgG	11281.6	1				G07-C224.IgG	14392.5	1				G07-C224.IgG	11897.9	1				G07-C224.IgG	8861.35	1				G07-C224.IgG	13598.3	1
	G08-1632.IgG	1063.97	1				G08-1632.IgG	410.4	1				G08-1632.IgG	5185.98	1				G08-1632.IgG	1461.22	1				G08-1632.IgG	1030.5	1
	G09-C213.IgG	9707.8	1				G09-C213.IgG	11725.5	1				G09-C213.IgG	7929.8	1				G09-C213.IgG	4375.8	1				G09-C213.IgG	10346.4	1
	G10-S814.IgG	5897.68	1				G10-S814.IgG	11877.6	1				G10-S814.IgG	7921.75	1				G10-S814.IgG	4593.57	1				G10-S814.IgG	8438.38	1
	G14-S893.IgG	8862.06	1				G14-S893.IgG	13519.1	1				G14-S893.IgG	12671.7	1				G14-S893.IgG	11634.4	1				G14-S893.IgG	12482.6	1
	G15-S986.IgG	2457.7	1				G15-S986.IgG	3906.62	1				G15-S986.IgG	4406.57	1				G15-S986.IgG	1593.8	1				G15-S986.IgG	3706.15	1
	G16-S884.IgG	11018.8	1				G16-S884.IgG	12499	1				G16-S884.IgG	13592.5	1				G16-S884.IgG	9421.38	1				G16-S884.IgG	13443.7	1
	G17-S936.IgG	6694.95	1				G17-S936.IgG	10332.9	1				G17-S936.IgG	8489.67	1				G17-S936.IgG	5638.93	1				G17-S936.IgG	8521.73	1
	G18-1580.IgG	351.2	1				G18-1580.IgG	329.075	1				G18-1580.IgG	4030.53	1				G18-1580.IgG	1164.4	1				G18-1580.IgG	1196.35	1
	G20-C198.IgG	526.35	1				G20-C198.IgG	1096.62	1				G20-C198.IgG	9537.02	1				G20-C198.IgG	870.65	1				G20-C198.IgG	2245.7	1
	G27-S968.IgG	11655.8	1				G27-S968.IgG	12689.9	1				G27-S968.IgG	7162.88	1				G27-S968.IgG	7454.52	1				G27-S968.IgG	11057.6	1
	G30-S886.IgG	6456.36	1				G30-S886.IgG	11898.2	1				G30-S886.IgG	13671.9	1				G30-S886.IgG	3906.7	1				G30-S886.IgG	11401.6	1
	7702.IgG	2864.91	1				7702.IgG	5158.68	1				7702.IgG	9819.17	1				7702.IgG	3887.55	1				7702.IgG	2478.4	1
	7457.IgG	773.65	1				7457.IgG	1688.83	1				7457.IgG	3150.28	1				7457.IgG	1153.62	1				7457.IgG	2256.57	1
	7516.IgG	270.325	1				7516.IgG	659.9	1				7516.IgG	1572.33	1				7516.IgG	1141.28	1				7516.IgG	1653.83	1
	7769.IgG	2317.05	1				7769.IgG	5785.52	1				7769.IgG	7239.85	1				7769.IgG	1178.85	1				7769.IgG	4906.05	1
	7688.IgG	6816.07	1				7688.IgG	9057.75	1				7688.IgG	7093.65	1				7688.IgG	4016.82	1				7688.IgG	9845.77	1
	8078.IgG	3557.25	1				8078.IgG	5257.7	1				8078.IgG	9286.42	1				8078.IgG	3391.75	1				8078.IgG	7418.1	1
	7999.IgG	1379.95	1				7999.IgG	2404.97	1				7999.IgG	3785.45	1				7999.IgG	1119.6	1				7999.IgG	2685.45	1
	7368.IgG	1802.28	1				7368.IgG	2203.2	1				7368.IgG	3226.05	1				7368.IgG	1061.53	1				7368.IgG	1645.22	1
	8801.IgG	339.5	1				8801.IgG	637.025	1				8801.IgG	3510.88	1				8801.IgG	2430.5	1				8801.IgG	990.05	1
	7697.IgG	2500.93	1				7697.IgG	5005.35	1				7697.IgG	4962.68	1				7697.IgG	2626.62	1				7697.IgG	4610.18	1
	8273.IgG	3738.55	1				8273.IgG	4636.32	1				8273.IgG	11197.4	1				8273.IgG	2148.43	1				8273.IgG	6318	1
	7422.IgG	744.475	1				7422.IgG	1339.53	1				7422.IgG	9669.5	1				7422.IgG	930.15	1				7422.IgG	1599.05	1
	7549.IgG	272.15	1				7549.IgG	484.35	1				7549.IgG	6031.48	1				7549.IgG	1524.17	1				7549.IgG	695.725	1
	8205.IgG	151.15	1				8205.IgG	367.788	1				8205.IgG	2339.78	1				8205.IgG	2021.8	1				8205.IgG	1138.2	1
	8805.IgG	10733.4	1				8805.IgG	8189.57	1				8805.IgG	9746.77	1				8805.IgG	3962.46	1				8805.IgG	7772.82	1
	7594.IgG	6611.7	1				7594.IgG	6216.43	1				7594.IgG	11539.4	1				7594.IgG	4608.48	1				7594.IgG	5700.8	1
	8810.IgG	7108.3	1				8810.IgG	9112.92	1				8810.IgG	7738.84	1				8810.IgG	3442.43	1				8810.IgG	9550.15	1
	8761.IgG	2641.72	1				8761.IgG	4799.5	1				8761.IgG	3933	1				8761.IgG	1006.55	1				8761.IgG	4264.45	1
	8596.IgG	7200.1	1				8596.IgG	6515.75	1				8596.IgG	8838.62	1				8596.IgG	3351.32	1				8596.IgG	7836.05	1
	8808.IgG	1928.4	1				8808.IgG	2332.78	1				8808.IgG	2402.8	1				8808.IgG	1632.28	1				8808.IgG	3644	1
	8281.IgG	5453.82	1				8281.IgG	7221.7	1				8281.IgG	5804.2	1				8281.IgG	3076.72	1				8281.IgG	8059.15	1
	8512.IgG	251.15	1				8512.IgG	792.55	1				8512.IgG	9577.5	1				8512.IgG	2285.45	1				8512.IgG	1233.7	1
	8045.IgG	3548.85	1				8045.IgG	4776.45	1				8045.IgG	7464.27	1				8045.IgG	1680.25	1				8045.IgG	5307.73	1
	7940.IgG	291.062	1				7940.IgG	758.5	1				7940.IgG	2177.12	1				7940.IgG	839.375	1				7940.IgG	944.275	1
	7424.IgG	2807.97	1				7424.IgG	3857.95	1				7424.IgG	3039.25	1				7424.IgG	1624.95	1				7424.IgG	3866.88	1
	8003.IgG	5636.98	1				8003.IgG	5764.68	1				8003.IgG	8962.92	1				8003.IgG	6345.98	1				8003.IgG	4746.27	1
	7442.IgG	10235.6	1				7442.IgG	9243.83	1				7442.IgG	9074.56	1				7442.IgG	4219.48	1				7442.IgG	9657.05	1
	8524.IgG	774.575	1				8524.IgG	2245.62	1				8524.IgG	4496.73	1				8524.IgG	2904.2	1				8524.IgG	2176.72	1
	7811.IgG	12798.5	1				7811.IgG	10359.5	1				7811.IgG	13840.2	1				7811.IgG	9582.73	1				7811.IgG	10225.8	1
	7460.IgG	5759.73	1				7460.IgG	10850.1	1				7460.IgG	13622.6	1				7460.IgG	7096.48	1				7460.IgG	9952.45	1
	7740.IgG	10184.9	1				7740.IgG	9771.42	1				7740.IgG	9009.27	1				7740.IgG	4518.1	1				7740.IgG	10640.2	1
	7488.IgG	2447.5	1				7488.IgG	3936.53	1				7488.IgG	4413.61	1				7488.IgG	1666.47	1				7488.IgG	4425.48	1
	7896.IgG	9131.23	1				7896.IgG	9481.51	1				7896.IgG	13074.7	1				7896.IgG	4460.68	1				7896.IgG	9336.12	1
	8599.IgG	6807.88	1				8599.IgG	9079.7	1				8599.IgG	12316.4	1				8599.IgG	6988.23	1				8599.IgG	10427.9	1
	7972.IgG	5991.8	1				7972.IgG	7694.15	1				7972.IgG	13864.8	1				7972.IgG	11805.4	1				7972.IgG	6791.4	1
	8347.IgG	2841.75	1				8347.IgG	5341.75	1				8347.IgG	10486.8	1				8347.IgG	4771.68	1				8347.IgG	5147.12	1
	7970.IgG	11227.9	1				7970.IgG	10693.5	1				7970.IgG	12877.3	1				7970.IgG	12051	1				7970.IgG	11644.5	1
	8397.IgG	7063.93	1				8397.IgG	10740	1				8397.IgG	13817.5	1				8397.IgG	10195.4	1				8397.IgG	11055.8	1
	7965.IgG	11315.2	1				7965.IgG	10457.4	1				7965.IgG	11822.5	1				7965.IgG	12119.5	1				7965.IgG	12030.1	1
	8736.IgG	160.325	1				8736.IgG	839.2	1				8736.IgG	7239.95	1				8736.IgG	914.125	1				8736.IgG	1427.28	1
	7502.IgG	11577.8	1				7502.IgG	10575.4	1				7502.IgG	13751.8	1				7502.IgG	14111.1	1				7502.IgG	10401.8	1
	8006.IgG	1543.33	1				8006.IgG	1979.1	1				8006.IgG	8008.07	1				8006.IgG	1188.9	1				8006.IgG	3121.53	1
	7470.IgG	5162.35	1				7470.IgG	8940.48	1				7470.IgG	7880.12	1				7470.IgG	3356	1				7470.IgG	10169.4	1
	8090.IgG	8260.27	1				8090.IgG	9359.27	1				8090.IgG	12568.2	1				8090.IgG	4371.48	1				8090.IgG	5631.65	1
	7736.IgG	1951.78	1				7736.IgG	6478.8	1				7736.IgG	10306	1				7736.IgG	2129.32	1				7736.IgG	4356.85	1

## Sheet: Figure 3B
Data 1	SARS.CoV.2.S1.HisTag					Data 2	SARS.CoV.2.S1.RBD					Data 3	SARS.CoV.2.S1+S2					Data 4	SARS.CoV.2.S1					Data 5	SARS.CoV.2.Spike.RBD.rFc
	Parameter 1	IgM					Parameter 1	IgM					Parameter 1	IgM					Parameter 1	IgM					Parameter 1	IgM
	Sample	SARS.CoV.2.S1.HisTag	Classifier				Sample	SARS.CoV.2.S1.RBD	Classifier				Sample	SARS.CoV.2.S1+S2	Classifier				Sample	SARS.CoV.2.S1	Classifier				Sample	SARS.CoV.2.Spike.RBD.rFc	Classifier
	SFCoVp01-39.IgM	44.375	0				SFCoVp01-39.IgM	899	0				SFCoVp01-39.IgM	635.6	0				SFCoVp01-39.IgM	172.7	0				SFCoVp01-39.IgM	1699.9	0
	SFCoVp02-39.IgM	-233	0				SFCoVp02-39.IgM	948.05	0				SFCoVp02-39.IgM	894.25	0				SFCoVp02-39.IgM	922.1	0				SFCoVp02-39.IgM	192.95	0
	SFCoVp03-39.IgM	161.05	0				SFCoVp03-39.IgM	1146.75	0				SFCoVp03-39.IgM	1062.2	0				SFCoVp03-39.IgM	591.725	0				SFCoVp03-39.IgM	221.975	0
	SFCoVp04-39.IgM	-126.8	0				SFCoVp04-39.IgM	2109.25	0				SFCoVp04-39.IgM	760.3	0				SFCoVp04-39.IgM	369.2	0				SFCoVp04-39.IgM	818.05	0
	SFCoVp05-39.IgM	86.2	0				SFCoVp05-39.IgM	1227.7	0				SFCoVp05-39.IgM	1267.95	0				SFCoVp05-39.IgM	792.05	0				SFCoVp05-39.IgM	646.65	0
	SFCoVp06-39.IgM	-486.85	0				SFCoVp06-39.IgM	1954.55	0				SFCoVp06-39.IgM	991.45	0				SFCoVp06-39.IgM	505.05	0				SFCoVp06-39.IgM	1031.15	0
	SFCoVp07-39.IgM	-290.15	0				SFCoVp07-39.IgM	1757.4	0				SFCoVp07-39.IgM	1724.5	0				SFCoVp07-39.IgM	486.75	0				SFCoVp07-39.IgM	454.75	0
	SFCoVp08-39.IgM	-101.45	0				SFCoVp08-39.IgM	742.7	0				SFCoVp08-39.IgM	497.25	0				SFCoVp08-39.IgM	560.4	0				SFCoVp08-39.IgM	363.325	0
	SFCoVp10-39.IgM	86.9	0				SFCoVp10-39.IgM	1419.6	0				SFCoVp10-39.IgM	1932.4	0				SFCoVp10-39.IgM	720.475	0				SFCoVp10-39.IgM	699.5	0
	SFCoVp11-39.IgM	-101.6	0				SFCoVp11-39.IgM	751.1	0				SFCoVp11-39.IgM	1337.15	0				SFCoVp11-39.IgM	728.6	0				SFCoVp11-39.IgM	372.35	0
	SFCoVp12-39.IgM	-159.5	0				SFCoVp12-39.IgM	1922.75	0				SFCoVp12-39.IgM	1157.9	0				SFCoVp12-39.IgM	514.5	0				SFCoVp12-39.IgM	512.45	0
	SFCoVp13-39.IgM	66.325	0				SFCoVp13-39.IgM	871.25	0				SFCoVp13-39.IgM	1399.95	0				SFCoVp13-39.IgM	1095.8	0				SFCoVp13-39.IgM	1607.9	0
	SFCoVp14-39.IgM	142.8	0				SFCoVp14-39.IgM	1766.65	0				SFCoVp14-39.IgM	1960.75	0				SFCoVp14-39.IgM	618.35	0				SFCoVp14-39.IgM	823.4	0
	SFCoVp15-39.IgM	-24.5	0				SFCoVp15-39.IgM	606.8	0				SFCoVp15-39.IgM	1689.35	0				SFCoVp15-39.IgM	1108.78	0				SFCoVp15-39.IgM	321.85	0
	SFCoVp16-39.IgM	-216.05	0				SFCoVp16-39.IgM	1261.55	0				SFCoVp16-39.IgM	715.25	0				SFCoVp16-39.IgM	382.575	0				SFCoVp16-39.IgM	2493.2	0
	SFCoVp17-39.IgM	-155.25	0				SFCoVp17-39.IgM	1430.5	0				SFCoVp17-39.IgM	602.55	0				SFCoVp17-39.IgM	504.475	0				SFCoVp17-39.IgM	1021.9	0
	SFCoVp18-39.IgM	-126.45	0				SFCoVp18-39.IgM	593.05	0				SFCoVp18-39.IgM	637.8	0				SFCoVp18-39.IgM	278.65	0				SFCoVp18-39.IgM	352.375	0
	SFCoVp19-39.IgM	-194.3	0				SFCoVp19-39.IgM	2755.45	0				SFCoVp19-39.IgM	801.05	0				SFCoVp19-39.IgM	346.4	0				SFCoVp19-39.IgM	1222.88	0
	SFCoVp20-39.IgM	77.2	0				SFCoVp20-39.IgM	1011.65	0				SFCoVp20-39.IgM	649.2	0				SFCoVp20-39.IgM	1067.95	0				SFCoVp20-39.IgM	551.55	0
	SFCoVp21-39.IgM	-276.3	0				SFCoVp21-39.IgM	2027.2	0				SFCoVp21-39.IgM	1139.72	0				SFCoVp21-39.IgM	885.05	0				SFCoVp21-39.IgM	826.6	0
	SFCoVp22-39.IgM	23.075	0				SFCoVp22-39.IgM	867.75	0				SFCoVp22-39.IgM	1285.45	0				SFCoVp22-39.IgM	1133.3	0				SFCoVp22-39.IgM	117.35	0
	SFCoVp23-39.IgM	-143.4	0				SFCoVp23-39.IgM	1074.5	0				SFCoVp23-39.IgM	1447.45	0				SFCoVp23-39.IgM	897.8	0				SFCoVp23-39.IgM	509.5	0
	SFCoVp25-39.IgM	-92.7	0				SFCoVp25-39.IgM	1880.05	0				SFCoVp25-39.IgM	836.75	0				SFCoVp25-39.IgM	242.95	0				SFCoVp25-39.IgM	456.8	0
	SFCoVp26-39.IgM	-190.575	0				SFCoVp26-39.IgM	1451.4	0				SFCoVp26-39.IgM	1979.65	0				SFCoVp26-39.IgM	947.95	0				SFCoVp26-39.IgM	789.15	0
	SFCoVp27-39.IgM	-265.5	0				SFCoVp27-39.IgM	1446.95	0				SFCoVp27-39.IgM	511.075	0				SFCoVp27-39.IgM	539.125	0				SFCoVp27-39.IgM	775.95	0
	SFCoVp28-39.IgM	343.2	0				SFCoVp28-39.IgM	766.95	0				SFCoVp28-39.IgM	1630.15	0				SFCoVp28-39.IgM	909.3	0				SFCoVp28-39.IgM	1123.5	0
	SFCoVp29-39.IgM	-366.475	0				SFCoVp29-39.IgM	1824.2	0				SFCoVp29-39.IgM	1314.35	0				SFCoVp29-39.IgM	391.9	0				SFCoVp29-39.IgM	957.65	0
	SFCoVp30-39.IgM	189.65	0				SFCoVp30-39.IgM	1231.85	0				SFCoVp30-39.IgM	1825.25	0				SFCoVp30-39.IgM	612.25	0				SFCoVp30-39.IgM	641.25	0
	SFCoVp31-39.IgM	-394.85	0				SFCoVp31-39.IgM	799.7	0				SFCoVp31-39.IgM	1202.8	0				SFCoVp31-39.IgM	830	0				SFCoVp31-39.IgM	402.1	0
	SFCoVp32-39.IgM	-49.5	0				SFCoVp32-39.IgM	1444.55	0				SFCoVp32-39.IgM	743.3	0				SFCoVp32-39.IgM	595.55	0				SFCoVp32-39.IgM	173.975	0
	SFCoVp34-39.IgM	-71.35	0				SFCoVp34-39.IgM	908.45	0				SFCoVp34-39.IgM	1893.8	0				SFCoVp34-39.IgM	945.85	0				SFCoVp34-39.IgM	162.925	0
	SFCoVp35-39.IgM	-225.125	0				SFCoVp35-39.IgM	1305.05	0				SFCoVp35-39.IgM	913.05	0				SFCoVp35-39.IgM	589.425	0				SFCoVp35-39.IgM	1237.35	0
	SFCoVp36-39.IgM	-36.2	0				SFCoVp36-39.IgM	1011.55	0				SFCoVp36-39.IgM	1632.28	0				SFCoVp36-39.IgM	965.85	0				SFCoVp36-39.IgM	285	0
	SFCoVp37-39.IgM	-13.9	0				SFCoVp37-39.IgM	1112.35	0				SFCoVp37-39.IgM	1719.65	0				SFCoVp37-39.IgM	1160.15	0				SFCoVp37-39.IgM	302.05	0
	SFCoVp38-39.IgM	-129.2	0				SFCoVp38-39.IgM	1010.4	0				SFCoVp38-39.IgM	1751.45	0				SFCoVp38-39.IgM	532.3	0				SFCoVp38-39.IgM	1320.47	0
	SFCoVp39-39.IgM	-124.05	0				SFCoVp39-39.IgM	1724.15	0				SFCoVp39-39.IgM	1540.25	0				SFCoVp39-39.IgM	1153.95	0				SFCoVp39-39.IgM	184.075	0
	SFCOVp40-22.IgM	24.925	0				SFCOVp40-22.IgM	1014.7	0				SFCOVp40-22.IgM	2188.35	0				SFCOVp40-22.IgM	1566.05	0				SFCOVp40-22.IgM	306.225	0
	SFCOVp41-22.IgM	173.55	0				SFCOVp41-22.IgM	1273.95	0				SFCOVp41-22.IgM	792.05	0				SFCOVp41-22.IgM	469.85	0				SFCOVp41-22.IgM	468.9	0
	SFCOVp42-22.IgM	80.55	0				SFCOVp42-22.IgM	2190	0				SFCOVp42-22.IgM	684.525	0				SFCOVp42-22.IgM	392.875	0				SFCOVp42-22.IgM	1301.75	0
	SFCOVp43-22.IgM	-104.1	0				SFCOVp43-22.IgM	1389.2	0				SFCOVp43-22.IgM	673.35	0				SFCOVp43-22.IgM	551.875	0				SFCOVp43-22.IgM	286.85	0
	SFCOVp44-22.IgM	-357	0				SFCOVp44-22.IgM	2998.55	0				SFCOVp44-22.IgM	576.4	0				SFCOVp44-22.IgM	514.05	0				SFCOVp44-22.IgM	806.35	0
	SFCOVp45-22.IgM	237.35	0				SFCOVp45-22.IgM	989.85	0				SFCOVp45-22.IgM	592.4	0				SFCOVp45-22.IgM	206.35	0				SFCOVp45-22.IgM	1437.05	0
	SFCOVp46-22.IgM	-59.1	0				SFCOVp46-22.IgM	1281.2	0				SFCOVp46-22.IgM	2080.72	0				SFCOVp46-22.IgM	1015.23	0				SFCOVp46-22.IgM	517.8	0
	SFCOVp47-22.IgM	-209.425	0				SFCOVp47-22.IgM	2389.3	0				SFCOVp47-22.IgM	211.65	0				SFCOVp47-22.IgM	-120.95	0				SFCOVp47-22.IgM	435.9	0
	SFCOVp48-22.IgM	-288.5	0				SFCOVp48-22.IgM	1917.75	0				SFCOVp48-22.IgM	1044.4	0				SFCOVp48-22.IgM	547.3	0				SFCOVp48-22.IgM	853.9	0
	SFCOVp49-22.IgM	-296.1	0				SFCOVp49-22.IgM	1610.75	0				SFCOVp49-22.IgM	1019.65	0				SFCOVp49-22.IgM	214	0				SFCOVp49-22.IgM	448.15	0
	SFCOVp51-22.IgM	-192.3	0				SFCOVp51-22.IgM	2139.68	0				SFCOVp51-22.IgM	879.4	0				SFCOVp51-22.IgM	570.225	0				SFCOVp51-22.IgM	395.5	0
	SFCOVp52-22.IgM	260.05	0				SFCOVp52-22.IgM	834.55	0				SFCOVp52-22.IgM	476.25	0				SFCOVp52-22.IgM	371.825	0				SFCOVp52-22.IgM	482.35	0
	SFCOVp53-22.IgM	-49.65	0				SFCOVp53-22.IgM	1456.1	0				SFCOVp53-22.IgM	607.7	0				SFCOVp53-22.IgM	591.1	0				SFCOVp53-22.IgM	907.325	0
	SFCOVp54-22.IgM	286.075	0				SFCOVp54-22.IgM	1697.55	0				SFCOVp54-22.IgM	543.85	0				SFCOVp54-22.IgM	277.675	0				SFCOVp54-22.IgM	419.825	0
	SFCOVp55-22.IgM	1074.85	0				SFCOVp55-22.IgM	1225.65	0				SFCOVp55-22.IgM	502.45	0				SFCOVp55-22.IgM	456.6	0				SFCOVp55-22.IgM	329.9	0
	SFCOVp56-22.IgM	69.75	0				SFCOVp56-22.IgM	967.7	0				SFCOVp56-22.IgM	801.55	0				SFCOVp56-22.IgM	168.45	0				SFCOVp56-22.IgM	345.15	0
	SFCOVp57-22.IgM	-214.05	0				SFCOVp57-22.IgM	804.9	0				SFCOVp57-22.IgM	1471.2	0				SFCOVp57-22.IgM	1056.8	0				SFCOVp57-22.IgM	220.75	0
	SFCOVp58-22.IgM	-163.275	0				SFCOVp58-22.IgM	2716.9	0				SFCOVp58-22.IgM	393.5	0				SFCOVp58-22.IgM	163.1	0				SFCOVp58-22.IgM	942.6	0
	SFCOVp59-22.IgM	-227.675	0				SFCOVp59-22.IgM	2484.65	0				SFCOVp59-22.IgM	517.95	0				SFCOVp59-22.IgM	185.85	0				SFCOVp59-22.IgM	738.625	0
	SFCOVp60-22.IgM	7.8	0				SFCOVp60-22.IgM	1928.95	0				SFCOVp60-22.IgM	501.7	0				SFCOVp60-22.IgM	332.95	0				SFCOVp60-22.IgM	339.05	0
	SFCOVp61-22.IgM	134.4	0				SFCOVp61-22.IgM	2406.75	0				SFCOVp61-22.IgM	706.55	0				SFCOVp61-22.IgM	410.925	0				SFCOVp61-22.IgM	1025	0
	SFCOVp62-22.IgM	-67.4	0				SFCOVp62-22.IgM	524.25	0				SFCOVp62-22.IgM	1018.55	0				SFCOVp62-22.IgM	661.3	0				SFCOVp62-22.IgM	306.35	0
	SFCOVp63-22.IgM	-61.2	0				SFCOVp63-22.IgM	663.6	0				SFCOVp63-22.IgM	863.6	0				SFCOVp63-22.IgM	381.15	0				SFCOVp63-22.IgM	311.3	0
	SFCOVp64-22.IgM	-82.25	0				SFCOVp64-22.IgM	821.15	0				SFCOVp64-22.IgM	611.4	0				SFCOVp64-22.IgM	371.425	0				SFCOVp64-22.IgM	434.825	0
	SFCOVp65-22.IgM	282.45	0				SFCOVp65-22.IgM	2100.5	0				SFCOVp65-22.IgM	1663.9	0				SFCOVp65-22.IgM	1650	0				SFCOVp65-22.IgM	1061.3	0
	SFCOVp66-22.IgM	-46.75	0				SFCOVp66-22.IgM	795.475	0				SFCOVp66-22.IgM	1204.53	0				SFCOVp66-22.IgM	701.75	0				SFCOVp66-22.IgM	1847.58	0
	SFCOVp67-22.IgM	-91.2	0				SFCOVp67-22.IgM	872.2	0				SFCOVp67-22.IgM	1300.35	0				SFCOVp67-22.IgM	1011.65	0				SFCOVp67-22.IgM	265.65	0
	SFCOVp68-22.IgM	-204.45	0				SFCOVp68-22.IgM	1630.9	0				SFCOVp68-22.IgM	1239.38	0				SFCOVp68-22.IgM	618.4	0				SFCOVp68-22.IgM	301.8	0
	SFCOVp69-22.IgM	-27.7	0				SFCOVp69-22.IgM	567.45	0				SFCOVp69-22.IgM	860.25	0				SFCOVp69-22.IgM	692.625	0				SFCOVp69-22.IgM	214.9	0
	SFCOVp70-22.IgM	38.85	0				SFCOVp70-22.IgM	1940.25	0				SFCOVp70-22.IgM	345.9	0				SFCOVp70-22.IgM	54.325	0				SFCOVp70-22.IgM	564.3	0
	SFCOVp71-22.IgM	-60.15	0				SFCOVp71-22.IgM	1116.25	0				SFCOVp71-22.IgM	1561.5	0				SFCOVp71-22.IgM	739.5	0				SFCOVp71-22.IgM	193.675	0
	SFCOVp72-22.IgM	-170.35	0				SFCOVp72-22.IgM	1611.85	0				SFCOVp72-22.IgM	1030.95	0				SFCOVp72-22.IgM	502.05	0				SFCOVp72-22.IgM	449.2	0
	SFCOVp74-22.IgM	168.575	0				SFCOVp74-22.IgM	1390.05	0				SFCOVp74-22.IgM	1290.65	0				SFCOVp74-22.IgM	1043.5	0				SFCOVp74-22.IgM	262.575	0
	SFCOVp75-22.IgM	-112.8	0				SFCOVp75-22.IgM	2592.1	0				SFCOVp75-22.IgM	1220.2	0				SFCOVp75-22.IgM	1019.42	0				SFCOVp75-22.IgM	669.5	0
	SFCOVp76-22.IgM	-63.3	0				SFCOVp76-22.IgM	2351.75	0				SFCOVp76-22.IgM	369.65	0				SFCOVp76-22.IgM	232.4	0				SFCOVp76-22.IgM	741	0
	SFCOVp77-22.IgM	46	0				SFCOVp77-22.IgM	802.475	0				SFCOVp77-22.IgM	1039.95	0				SFCOVp77-22.IgM	830.4	0				SFCOVp77-22.IgM	716.7	0
	SFCOVp78-22.IgM	-124.75	0				SFCOVp78-22.IgM	1107.6	0				SFCOVp78-22.IgM	511.55	0				SFCOVp78-22.IgM	672.9	0				SFCOVp78-22.IgM	435.9	0
	SFCOVp79-22.IgM	-11.075	0				SFCOVp79-22.IgM	721.2	0				SFCOVp79-22.IgM	415.9	0				SFCOVp79-22.IgM	476.95	0				SFCOVp79-22.IgM	930.7	0
	SFCOVp80-22.IgM	-141.775	0				SFCOVp80-22.IgM	1246	0				SFCOVp80-22.IgM	846.55	0				SFCOVp80-22.IgM	339.025	0				SFCOVp80-22.IgM	1916.7	0
	SFCOVp81-22.IgM	-18.7	0				SFCOVp81-22.IgM	1552.65	0				SFCOVp81-22.IgM	979.675	0				SFCOVp81-22.IgM	869.85	0				SFCOVp81-22.IgM	483.55	0
	SFCOVp82-22.IgM	-41.6	0				SFCOVp82-22.IgM	1074.85	0				SFCOVp82-22.IgM	1114.35	0				SFCOVp82-22.IgM	725.3	0				SFCOVp82-22.IgM	676.075	0
	SFCOVp83-22.IgM	-171.7	0				SFCOVp83-22.IgM	1323.05	0				SFCOVp83-22.IgM	1090.45	0				SFCOVp83-22.IgM	1000.75	0				SFCOVp83-22.IgM	213.5	0
	SFCOVp84-22.IgM	51.825	0				SFCOVp84-22.IgM	576.25	0				SFCOVp84-22.IgM	644.15	0				SFCOVp84-22.IgM	400.9	0				SFCOVp84-22.IgM	294.125	0
	SFCOVp85-22.IgM	38.15	0				SFCOVp85-22.IgM	618.4	0				SFCOVp85-22.IgM	1783.2	0				SFCOVp85-22.IgM	1065.15	0				SFCOVp85-22.IgM	277.55	0
	SFCOVp86-22.IgM	125.8	0				SFCOVp86-22.IgM	813.4	0				SFCOVp86-22.IgM	1563.75	0				SFCOVp86-22.IgM	881.3	0				SFCOVp86-22.IgM	228.65	0
	SFCOVp87-22.IgM	-57.5	0				SFCOVp87-22.IgM	942.4	0				SFCOVp87-22.IgM	840.2	0				SFCOVp87-22.IgM	796.45	0				SFCOVp87-22.IgM	350.85	0
	SFCOVp88-22.IgM	42.325	0				SFCOVp88-22.IgM	1125.95	0				SFCOVp88-22.IgM	631.15	0				SFCOVp88-22.IgM	399.975	0				SFCOVp88-22.IgM	241	0
	SFCOVp89-22.IgM	112.05	0				SFCOVp89-22.IgM	2542.25	0				SFCOVp89-22.IgM	625.475	0				SFCOVp89-22.IgM	641.45	0				SFCOVp89-22.IgM	741.1	0
	SFCOVp90-22.IgM	-142.675	0				SFCOVp90-22.IgM	1568.4	0				SFCOVp90-22.IgM	952.95	0				SFCOVp90-22.IgM	617.5	0				SFCOVp90-22.IgM	530.5	0
	SFCOVp91-22.IgM	-149.1	0				SFCOVp91-22.IgM	964.75	0				SFCOVp91-22.IgM	1272.9	0				SFCOVp91-22.IgM	938.7	0				SFCOVp91-22.IgM	359.325	0
	SFCoVp24-39.IgM	328.1	0				SFCoVp24-39.IgM	1482.55	0				SFCoVp24-39.IgM	701.175	0				SFCoVp24-39.IgM	512.2	0				SFCoVp24-39.IgM	449.2	0
	SFCoVp33-39.IgM	45.15	0				SFCoVp33-39.IgM	1773.35	0				SFCoVp33-39.IgM	87.675	0				SFCoVp33-39.IgM	286.9	0				SFCoVp33-39.IgM	523.2	0
	1313670.IgM	150.85	1				1313670.IgM	2637.75	1				1313670.IgM	703.65	1				1313670.IgM	494.25	1				1313670.IgM	622.025	1
	H002020302827.IgM	429.675	1				H002020302827.IgM	813.625	1				H002020302827.IgM	615.375	1				H002020302827.IgM	288.35	1				H002020302827.IgM	492.1	1
	H002020302943.IgM	97.025	1				H002020302943.IgM	2091.55	1				H002020302943.IgM	1381.55	1				H002020302943.IgM	478.425	1				H002020302943.IgM	639.3	1
	H002020302983.IgM	-46.6	1				H002020302983.IgM	2061.5	1				H002020302983.IgM	2711.3	1				H002020302983.IgM	910.4	1				H002020302983.IgM	782.5	1
	H002020303004.IgM	2604.15	1				H002020303004.IgM	10961.9	1				H002020303004.IgM	1949	1				H002020303004.IgM	1426.6	1				H002020303004.IgM	7100.65	1
	H002020303011-vorPI.IgM	1844.2	1				H002020303011-vorPI.IgM	5681.2	1				H002020303011-vorPI.IgM	2985.75	1				H002020303011-vorPI.IgM	1186.5	1				H002020303011-vorPI.IgM	3787.95	1
	H002020303037-vorPI.IgM	623.375	1				H002020303037-vorPI.IgM	4359.5	1				H002020303037-vorPI.IgM	2078.35	1				H002020303037-vorPI.IgM	1250.8	1				H002020303037-vorPI.IgM	2811.55	1
	H002020303069.IgM	751.65	1				H002020303069.IgM	8162	1				H002020303069.IgM	2416.95	1				H002020303069.IgM	798.85	1				H002020303069.IgM	4119.25	1
	H002020303070-vorPI.IgM	-123.7	1				H002020303070-vorPI.IgM	1378.6	1				H002020303070-vorPI.IgM	2063.3	1				H002020303070-vorPI.IgM	799.4	1				H002020303070-vorPI.IgM	852.15	1
	DVCOVC001.IgM	67.5	1				DVCOVC001.IgM	749.95	1				DVCOVC001.IgM	1394.1	1				DVCOVC001.IgM	875.75	1				DVCOVC001.IgM	258.15	1
	SFCOVC001rep2.IgM	1065.15	1				SFCOVC001rep2.IgM	6141.65	1				SFCOVC001rep2.IgM	2471.15	1				SFCOVC001rep2.IgM	1035.35	1				SFCOVC001rep2.IgM	2360.15	1
	SFCOVC003.IgM	1258.45	1				SFCOVC003.IgM	2854.95	1				SFCOVC003.IgM	2943.85	1				SFCOVC003.IgM	1368.05	1				SFCOVC003.IgM	2261	1
	SFCOVC004.IgM	1269.7	1				SFCOVC004.IgM	10531.6	1				SFCOVC004.IgM	2108.3	1				SFCOVC004.IgM	1126	1				SFCOVC004.IgM	6440.05	1
	SFCOVC005.IgM	185.3	1				SFCOVC005.IgM	1673.9	1				SFCOVC005.IgM	1958.7	1				SFCOVC005.IgM	629.95	1				SFCOVC005.IgM	1738.4	1
	SFCOVC006.IgM	-96.075	1				SFCOVC006.IgM	1260.15	1				SFCOVC006.IgM	1410.4	1				SFCOVC006.IgM	1283.1	1				SFCOVC006.IgM	604.8	1
	SFCOVC007.IgM	-110.975	1				SFCOVC007.IgM	1364.95	1				SFCOVC007.IgM	2421.55	1				SFCOVC007.IgM	461.15	1				SFCOVC007.IgM	628.7	1
	SFCOVC008.IgM	1054.9	1				SFCOVC008.IgM	5243.2	1				SFCOVC008.IgM	2131.8	1				SFCOVC008.IgM	1296.4	1				SFCOVC008.IgM	3331.7	1
	SFCOVC010.IgM	61.75	1				SFCOVC010.IgM	1115.78	1				SFCOVC010.IgM	571.05	1				SFCOVC010.IgM	276.8	1				SFCOVC010.IgM	648.4	1
	SFCOVC011.IgM	73.7	1				SFCOVC011.IgM	1987.15	1				SFCOVC011.IgM	1764.35	1				SFCOVC011.IgM	2524.65	1				SFCOVC011.IgM	1138.78	1
	ortho10.IgM	1534.95	1				ortho10.IgM	4150.85	1				ortho10.IgM	3008.55	1				ortho10.IgM	1377.8	1				ortho10.IgM	3356.4	1
	ortho11.IgM	1982.25	1				ortho11.IgM	10795.5	1				ortho11.IgM	4684.95	1				ortho11.IgM	1856.55	1				ortho11.IgM	6113.85	1
	ortho12.IgM	1823.35	1				ortho12.IgM	4729.85	1				ortho12.IgM	3698.85	1				ortho12.IgM	1354.2	1				ortho12.IgM	4132.85	1
	ortho13.IgM	1026.6	1				ortho13.IgM	4891.75	1				ortho13.IgM	3623.45	1				ortho13.IgM	2002	1				ortho13.IgM	2848.05	1
	ortho14.IgM	240.25	1				ortho14.IgM	3268.7	1				ortho14.IgM	2354.65	1				ortho14.IgM	498.05	1				ortho14.IgM	3256.65	1
	ortho15.IgM	1133.45	1				ortho15.IgM	3761.9	1				ortho15.IgM	3095.15	1				ortho15.IgM	1434.6	1				ortho15.IgM	4127.25	1
	ortho16.IgM	1908.7	1				ortho16.IgM	4678.75	1				ortho16.IgM	3395.6	1				ortho16.IgM	1587.2	1				ortho16.IgM	4146.85	1
	ortho17.IgM	1519.1	1				ortho17.IgM	4999.55	1				ortho17.IgM	3839.2	1				ortho17.IgM	1257.1	1				ortho17.IgM	5984.85	1
	ortho18.IgM	1482.95	1				ortho18.IgM	4325.3	1				ortho18.IgM	3129.6	1				ortho18.IgM	924.65	1				ortho18.IgM	4329.65	1
	ortho19.IgM	297.95	1				ortho19.IgM	3935.25	1				ortho19.IgM	2735.75	1				ortho19.IgM	1067.4	1				ortho19.IgM	3014.45	1
	ortho6.IgM	262.5	1				ortho6.IgM	3611.8	1				ortho6.IgM	3645.7	1				ortho6.IgM	1012.1	1				ortho6.IgM	1431	1
	ortho7.IgM	420.9	1				ortho7.IgM	2123.75	1				ortho7.IgM	3492.25	1				ortho7.IgM	1679.2	1				ortho7.IgM	1136.25	1
	ortho8.IgM	2114.05	1				ortho8.IgM	3981.05	1				ortho8.IgM	3777.35	1				ortho8.IgM	2667.05	1				ortho8.IgM	5508.5	1
	ortho9.IgM	908.5	1				ortho9.IgM	3564.55	1				ortho9.IgM	2256.65	1				ortho9.IgM	1136	1				ortho9.IgM	2567.1	1
	H002020302417.IgM	1621.6	1				H002020302417.IgM	12803	1				H002020302417.IgM	2690.75	1				H002020302417.IgM	1594.65	1				H002020302417.IgM	7381.2	1
	H002020302499.IgM	527.6	1				H002020302499.IgM	3517.85	1				H002020302499.IgM	2022.6	1				H002020302499.IgM	890.9	1				H002020302499.IgM	2939.35	1
	H002020302612.IgM	-42.8	1				H002020302612.IgM	1500.05	1				H002020302612.IgM	946.65	1				H002020302612.IgM	439	1				H002020302612.IgM	865.45	1
	H002020302640.IgM	3.2	1				H002020302640.IgM	2363.15	1				H002020302640.IgM	730.85	1				H002020302640.IgM	622.25	1				H002020302640.IgM	282.125	1
	W12152080182600FPost6.IgM	1423	1				W12152080182600FPost6.IgM	4467.75	1				W12152080182600FPost6.IgM	3443.3	1				W12152080182600FPost6.IgM	1483.9	1				W12152080182600FPost6.IgM	3602	1
	MN2909.S36.6.IgM	1794.95	1				MN2909.S36.6.IgM	5973.2	1				MN2909.S36.6.IgM	1938.45	1				MN2909.S36.6.IgM	1235.05	1				MN2909.S36.6.IgM	2817.45	1
	JT1034.IgM	887.45	1				JT1034.IgM	3298.85	1				JT1034.IgM	2794.65	1				JT1034.IgM	641.85	1				JT1034.IgM	3062.55	1
	G01-S890.IgM	2023.4	1				G01-S890.IgM	2006	1				G01-S890.IgM	4067.75	1				G01-S890.IgM	2007.8	1				G01-S890.IgM	1759.6	1
	G03-1605.IgM	73.375	1				G03-1605.IgM	1156.2	1				G03-1605.IgM	1416.15	1				G03-1605.IgM	972.375	1				G03-1605.IgM	937.25	1
	G04-S900.IgM	1243.75	1				G04-S900.IgM	3536.55	1				G04-S900.IgM	2523.45	1				G04-S900.IgM	1489.25	1				G04-S900.IgM	3050.65	1
	G06-C87rep2.IgM	3040.2	1				G06-C87rep2.IgM	9433.15	1				G06-C87rep2.IgM	2311.1	1				G06-C87rep2.IgM	1834.4	1				G06-C87rep2.IgM	8375.4	1
	G07-C224.IgM	1333.3	1				G07-C224.IgM	5028.65	1				G07-C224.IgM	3713.4	1				G07-C224.IgM	1015.95	1				G07-C224.IgM	4477.75	1
	G08-1632.IgM	1117.3	1				G08-1632.IgM	3333	1				G08-1632.IgM	2200.1	1				G08-1632.IgM	432.7	1				G08-1632.IgM	2535.4	1
	G09-C213.IgM	1844.72	1				G09-C213.IgM	4204.73	1				G09-C213.IgM	1572.2	1				G09-C213.IgM	837.3	1				G09-C213.IgM	2866.5	1
	G10-S814.IgM	1477.2	1				G10-S814.IgM	5169.75	1				G10-S814.IgM	2503.7	1				G10-S814.IgM	1135.25	1				G10-S814.IgM	4038.4	1
	G14-S893.IgM	887	1				G14-S893.IgM	3869.85	1				G14-S893.IgM	5881.2	1				G14-S893.IgM	1379.15	1				G14-S893.IgM	4420.2	1
	G15-S986.IgM	1682.7	1				G15-S986.IgM	5948.3	1				G15-S986.IgM	3249.8	1				G15-S986.IgM	1177.5	1				G15-S986.IgM	4610.05	1
	G16-S884.IgM	1659.55	1				G16-S884.IgM	4785.4	1				G16-S884.IgM	1959.25	1				G16-S884.IgM	1279.15	1				G16-S884.IgM	4309.3	1
	G17-S936.IgM	1755.55	1				G17-S936.IgM	3938.35	1				G17-S936.IgM	2088.9	1				G17-S936.IgM	1400.1	1				G17-S936.IgM	3066.65	1
	G18-1580.IgM	-12.975	1				G18-1580.IgM	1548.2	1				G18-1580.IgM	561.15	1				G18-1580.IgM	152.5	1				G18-1580.IgM	2742.95	1
	G20-C198.IgM	1170.55	1				G20-C198.IgM	3836.4	1				G20-C198.IgM	1976.5	1				G20-C198.IgM	930.35	1				G20-C198.IgM	3470.6	1
	G27-S968.IgM	2962	1				G27-S968.IgM	3487.8	1				G27-S968.IgM	5207.25	1				G27-S968.IgM	8964.45	1				G27-S968.IgM	3097.05	1
	G30-S886.IgM	1616.85	1				G30-S886.IgM	3782.25	1				G30-S886.IgM	3026.2	1				G30-S886.IgM	1317.25	1				G30-S886.IgM	3174.75	1
	7769.IgM	2112.8	1				7769.IgM	2728.4	1				7769.IgM	2348.7	1				7769.IgM	1799.3	1				7769.IgM	1829.95	1
	7516.IgM	113.4	1				7516.IgM	1541.25	1				7516.IgM	838.05	1				7516.IgM	503.3	1				7516.IgM	290.15	1
	7457.IgM	205.05	1				7457.IgM	1511.65	1				7457.IgM	1468.15	1				7457.IgM	464.15	1				7457.IgM	1308.1	1
	7702.IgM	1209.75	1				7702.IgM	4622	1				7702.IgM	2204.3	1				7702.IgM	1064.05	1				7702.IgM	4517.9	1
	7688.IgM	2424.9	1				7688.IgM	6319.05	1				7688.IgM	2993.55	1				7688.IgM	1310.75	1				7688.IgM	6334.25	1
	8078.IgM	1600.3	1				8078.IgM	3260.75	1				8078.IgM	2734.6	1				8078.IgM	1487.8	1				8078.IgM	3795.95	1
	7999.IgM	2002.2	1				7999.IgM	5234.75	1				7999.IgM	1654.85	1				7999.IgM	1396.25	1				7999.IgM	6666.8	1
	7368.IgM	525.6	1				7368.IgM	1705.15	1				7368.IgM	1852.3	1				7368.IgM	252.05	1				7368.IgM	355.1	1
	8801.IgM	-166.75	1				8801.IgM	1838.15	1				8801.IgM	1423.55	1				8801.IgM	1112.3	1				8801.IgM	1235.35	1
	7697.IgM	1843.95	1				7697.IgM	3684.35	1				7697.IgM	3223.45	1				7697.IgM	969.7	1				7697.IgM	3367.5	1
	8273.IgM	7279.45	1				8273.IgM	6027.6	1				8273.IgM	3371.3	1				8273.IgM	1667.55	1				8273.IgM	6916.05	1
	7422.IgM	764.75	1				7422.IgM	1605.9	1				7422.IgM	4712.25	1				7422.IgM	1179.8	1				7422.IgM	1518.5	1
	7549.IgM	124.8	1				7549.IgM	1138.2	1				7549.IgM	1206.85	1				7549.IgM	494.65	1				7549.IgM	562.15	1
	8205.IgM	-147.7	1				8205.IgM	827.3	1				8205.IgM	1312.95	1				8205.IgM	1143.85	1				8205.IgM	494.55	1
	8805.IgM	2085.05	1				8805.IgM	2810.25	1				8805.IgM	936.5	1				8805.IgM	601.3	1				8805.IgM	4350.15	1
	7594.IgM	2898.45	1				7594.IgM	1160.3	1				7594.IgM	3391.65	1				7594.IgM	1383.35	1				7594.IgM	1406.7	1
	8810.IgM	8582.25	1				8810.IgM	2801.35	1				8810.IgM	4612.7	1				8810.IgM	1763.7	1				8810.IgM	3191.9	1
	8761.IgM	1591.15	1				8761.IgM	2216.8	1				8761.IgM	3087.25	1				8761.IgM	1007.05	1				8761.IgM	1839.95	1
	8596.IgM	7954.2	1				8596.IgM	4544.35	1				8596.IgM	2821.5	1				8596.IgM	1137	1				8596.IgM	5086.8	1
	8808.IgM	1074.35	1				8808.IgM	1764.45	1				8808.IgM	1581.3	1				8808.IgM	1937.3	1				8808.IgM	1675.8	1
	8281.IgM	838.7	1				8281.IgM	1965.75	1				8281.IgM	1711	1				8281.IgM	967.9	1				8281.IgM	2106.4	1
	8512.IgM	254.9	1				8512.IgM	691.6	1				8512.IgM	2093.4	1				8512.IgM	1451.05	1				8512.IgM	748.6	1
	8045.IgM	3299.1	1				8045.IgM	6140.7	1				8045.IgM	2939.2	1				8045.IgM	1936.35	1				8045.IgM	6152.75	1
	7940.IgM	86.35	1				7940.IgM	811.125	1				7940.IgM	1017.35	1				7940.IgM	688.5	1				7940.IgM	456.95	1
	7424.IgM	2001.5	1				7424.IgM	6662.9	1				7424.IgM	1977.55	1				7424.IgM	791.2	1				7424.IgM	5985.15	1
	8003.IgM	900.35	1				8003.IgM	1238.1	1				8003.IgM	5415.43	1				8003.IgM	1121.15	1				8003.IgM	1038.95	1
	7442.IgM	8435.08	1				7442.IgM	6511.75	1				7442.IgM	2699.85	1				7442.IgM	1219.3	1				7442.IgM	5708.1	1
	8524.IgM	660.8	1				8524.IgM	1658.7	1				8524.IgM	1343.75	1				8524.IgM	693	1				8524.IgM	793.65	1
	7811.IgM	4303.25	1				7811.IgM	8745.15	1				7811.IgM	3349	1				7811.IgM	1897.35	1				7811.IgM	5917	1
	7460.IgM	3567.45	1				7460.IgM	8742.8	1				7460.IgM	5990.35	1				7460.IgM	1934.15	1				7460.IgM	5961.4	1
	7740.IgM	9083.5	1				7740.IgM	9124.35	1				7740.IgM	6172.5	1				7740.IgM	5288	1				7740.IgM	6739.1	1
	7488.IgM	1196.15	1				7488.IgM	5011.45	1				7488.IgM	1740.15	1				7488.IgM	748.35	1				7488.IgM	2809.15	1
	7896.IgM	4594.1	1				7896.IgM	2647.7	1				7896.IgM	2890.7	1				7896.IgM	518.55	1				7896.IgM	2174.65	1
	8599.IgM	1842.05	1				8599.IgM	3848.5	1				8599.IgM	2375.5	1				8599.IgM	1252.85	1				8599.IgM	2831.7	1
	7972.IgM	4496.4	1				7972.IgM	3418.18	1				7972.IgM	5859.6	1				7972.IgM	2664.7	1				7972.IgM	2193.55	1
	8347.IgM	1060.15	1				8347.IgM	3785.45	1				8347.IgM	1859.95	1				8347.IgM	758.275	1				8347.IgM	3525.2	1
	7970.IgM	1533.75	1				7970.IgM	4270.1	1				7970.IgM	1661.75	1				7970.IgM	1083.85	1				7970.IgM	2234.8	1
	8397.IgM	1901.75	1				8397.IgM	665.1	1				8397.IgM	1505.65	1				8397.IgM	848.275	1				8397.IgM	371.25	1
	7965.IgM	1604.2	1				7965.IgM	3206.7	1				7965.IgM	1605.95	1				7965.IgM	1175.8	1				7965.IgM	2341.95	1
	8736.IgM	422.5	1				8736.IgM	2801.1	1				8736.IgM	1314.25	1				8736.IgM	301.95	1				8736.IgM	1301.95	1
	7502.IgM	5057.7	1				7502.IgM	5520.35	1				7502.IgM	2217.5	1				7502.IgM	1814.3	1				7502.IgM	4925.95	1
	8006.IgM	158.9	1				8006.IgM	2260.9	1				8006.IgM	647.05	1				8006.IgM	162.5	1				8006.IgM	970.3	1
	7470.IgM	5050.1	1				7470.IgM	2747.75	1				7470.IgM	1901.2	1				7470.IgM	4479.45	1				7470.IgM	5479.95	1
	8090.IgM	1678.45	1				8090.IgM	5528.25	1				8090.IgM	6622.1	1				8090.IgM	2070.5	1				8090.IgM	1829.3	1
	7736.IgM	1151.35	1				7736.IgM	2604.8	1				7736.IgM	8933.5	1				7736.IgM	1177.25	1				7736.IgM	2237.35	1

## Sheet: Figure 4
Data
	Subject ID	SampleID	Days since symptom onset	IgG logistic regression prediction	IgM logistic regression prediction	IgG + IgM prediction
	G01	G01-1594	8	0	0	0
	G01	G01-1617	11.1597	0	0	0
	G01	G01-1618	11.9826	0	0	0
	G01	G01-S890	32	1	1	1
	G03	G03-1603	9	0	0	0
	G03	G03-1605	12	0	0	0
	G04	G04-1606	8	0	0	0
	G04	G04-9	12	0	1	1
	G04	G04-S900	31	1	1	1
	G06	G06-1614	20.566	0	0	0
	G06	G06-40	25	1	1	1
	G06	G06-C87rep1	26.2576	1	1	1
	G07	G07-1621	12.0833	1	1	1
	G07	G07-1623	13	1	1	1
	G07	G07-1624	9	0	0	0
	G07	G07-C224	24.2292	1	1	1
	G08	G08-1628	17	0	0	0
	G08	G08-1632	18	0	1	1
	G09	G09-1636	12.7076	1	1	1
	G09	G09-1643	13.1458	1	1	1
	G09	G09-1645	9.77014	0	0	0
	G09	G09-C213	25.2146	1	1	1
	G10	G10-C44	5.78472	1	0	1
	G10	G10-C46	7	0	1	1
	G10	G10-S814	17	1	1	1
	G13	G13-C154	3	0	0	0
	G13	G13-C155rep1	5	0	1	1
	G13	G13-C80	2	0	0	0
	G14	G14-6	9	0	0	0
	G14	G14-7	10	0	0	0
	G14	G14-8	11	0	0	0
	G14	G14-S893	27	1	1	1
	G15	G15-C84	8	0	0	0
	G15	G15-S812rep1	19	0	1	1
	G15	G15-S986	27	1	1	1
	G16	G16-41	2	0	0	0
	G16	G16-C204	11.1458	1	1	1
	G16	G16-C86	6	0	1	1
	G16	G16-S884	21	1	1	1
	G17	G17-C140	6.32569	0	0	0
	G17	G17-C93	4.77083	0	0	0
	G17	G17-S834	14	1	1	1
	G17	G17-S936	15	1	1	1
	G18	G18-1579	7	0	0	0
	G18	G18-1580	8	0	0	0
	G20	G20-C152	7	0	0	0
	G20	G20-C153	8	0	0	0
	G20	G20-C198	10.1937	0	1	1
	G20	G20-S479	5	0	0	0
	G27	G27-C203	10.7312	0	0	0
	G27	G27-S843	12	1	1	1
	G27	G27-S968	21	1	1	1
	G30	G30-S805	9	1	1	1
	G30	G30-S886	15	1	1	1
